# Supplementary material for: Intronic Determinants Coordinate Charme lncRNA Nuclear Activity through the Interaction with MATR3 and PTBP1
Source: Cell Rep. 2020 Dec 22;33(12):108548. doi: 10.1016/j.celrep.2020.108548 (PMC7773549; doi:10.1016/j.celrep.2020.108548)
Supplement: Table S1. List and Sequences of the Oligonucleotides, GapMers, siRNAs, Antibodies and DNA Probes Used, Related to Figures 1, 2, 3, and 4 [file mmc2.xlsx]

## Sheet: Feuil1
RTqPCR
Name	Sequence
ex1 fw	5'-ggcacagacaccaaggccag-3'
int1 RV	5'-agtcaggagaggcaagcaga-3'
int1 FW	5'-tttctgtttgccctggacac-3'
ex2 RV	5' - gcactcttccttctctccga- 3'
FW 5	5'- caggaatgaggcctggaagc-3'
∆int1 RV	5'- agagacagagagagagtcac-3'
U1	5'-gatcttctagagtgtggttttccc-3'
U1	5'-gtgcgaacacagtaccccactaccac-3'
GAPDH FW	5'-tgacgtgccgcctggagaaa-3'
GAPDH RV	5'-agtgtagcccaagatgcccttcag-3'
pre-GAPDH FW	5'-ggctcatggtatgtaggcagt-3'
pre-GAPDH RV	5'-gaaaacacgggggcaatgagt-3'
pre-Tnni2 FW	5'-aaagcaaggccaagggtagt-3'
pre-Tnni2 RV	5'-tcgaacattttcttccggcc-3'
MATR3 FW	5’- ggttatccccatctgtgctct-3’
MATR3 RV	5’- catcgacgactgtgacttgc-3’
PTBP1 FW	5’-caaaggtgacaacagcg-3’
PTBP1 RV	5’-agcctcctctgtgttcatct-3’
Tnnt3 FW	5'-cgcaagcctctgaacattga-3'
Tnnt3 RV	5'-agcttctccccaaactcgaa-3'
Tnni2 FW	5'-acaaggtgtgcatggacc-3'
Tnni2 RV	5'-ttcttcctccagtcacccac-3'
Igf2 FW	5'-aagcagcactcttccacgat-3'
Igf2 RV	5'-tgttgacacgcttcagtttgt-3'
Myh7 FW	5'-tttcaggtcgtcattggcac-3'
Myh7 RV	5'-tgaggcccagaaacaagtga-3'
Actc1 FW	5'-gtagtcagtgaggtcccgac-3'
Actc1 RV	5'-ttctggattctggcgatggt-3'
MATR3 ChIP Validation
Peak5933_Myh9FW	5'-CCACACTGCCCAATCCAAC-3'
Peak5933_Myh9RV	5'-CCGGCTTCCATCTCTTGTCT-3'
PeakND_FW	5'-GTGTGTGGTTCGTGTGCTC-3'
PeakND_RV	5'-TGGCACAGCTAGGGTTTCC-3'
Peak10107_Neat1FW	5'-AAGACACTTCCCACCCTCTG-3'
Peak10107_Neat1RV	5'-GAGAGCAGAGGGTAGCCTG-3'
Peak6797FW	5'-TTTCGGGATTGACTGACAGC-3'
Peak6797RV	5'-CGGTCTCTGTCCACTCCATC-3'
Peak712FW	5'-GCTTTGGGTTGGCTGATCTT-3'
Peak712RV	5'-TCTCAACCCAAGCTTCCTGT-3'
siRNA
Name	Sequence
Si-SCR	D-001810-10-05 ON-TARGET plus Control pool Non-Targeting pool
MATR3	L-059433-01-0005 ON-TARGET plus Mouse Matr3 (17184) siRNA- SMARTpool
PTBP1	L-042865-01-0005 ON-TARGET plus Mouse Ptbp1 (19205) siRNA- SMARTpool
Gapmers
Name	Sequence
GAP-SCR	Negative control A exiqon cat. n.300610
GAP-1	5'-cttggtgtctgtgcc-3'
Fluorescent probes*
Name	Sequence
Charme_Intro1_1	FLU-5'-catggaaggggtgggaaaca-3'-FLU
Charme_Intro1_2	FLU-5'-ttcaggagagaacacagggc-3'
Charme_Intro1_3	FLU-5'-ttcaaccaggattggggctg-3'-FLU
Charme_Intro1_4	FLU-5'-ctatgtcctgttgtgtaggg-3'
Charme_ex3_1	Cy3-5'-ttcattgctgatgcctgaag-3'-Cy3
Charme_ex3_2	Cy3-5'-aaactgaagtcagccgaggt-3'-Cy3
Charme_ex3_3	Cy3-5'-gcaggtgtacagatgttttc-3'-Cy3
Charme_ex3_4	Cy3-5'-tgagtcctaagaagcctctg-3'-Cy3
Charme_ex3_5	Cy3-5'-ccaaacacacagatggcaga-3'-Cy3
BAC probes*
clone#	Chr Location	insert size (Kb)
RP23-46J16	7qB4	198
RP23-352B6	7qF5	198
*used for DNA-FISH
RAP probes
Name	Sequence
mU1a1-1	acatccggagtgcaatggataagcctcgccctgggaaaaccaccttcgtgatcatggtatctcccctgccaggtaagtat
mU1b1-2	caccccaaagtgcaatgggtgagcctcgccctgggaaaaccaccttcatgatcatggtatctcccctgccaggtaagtat
mU1b1-3	gagagcgcgaacgcagtcccccactaccacaaattatgcagtcgagtttcccgcatttggggaaatcgcaggggtcagca
mU1b6-4	caccccaaagtgcaatgggtgagcctcgccctgggaaaaccaccttcgtgatcatggtatctcccctgccaggtaagtat
mU1b6-5	gggcgcgcgaacgcagctcccccactaccacaaattatgcagtcgagtttcccgcatttgggaaatcgcaggggtcagca
Charme1	gaaaatcagatggagaggcagacagacacatggaaggaacatcagagacgaaaaaattaggctgagagagacagagatggagaaagacag
Charme2	agcagagagggaggaagagagacccgaaaataggagatggcatggaaggggtgggaaacaagcaggcagagatagagaggggggaatcaa
Charme3	gggcagagggggaaggaaagacggaggcagagaagggggagccaggacagaaccagctttattcaggagagaacacagggctcaggcccc
Charme4	acccctatgtcctgttgtgtagggcaggaggggatgcccctgctgccaggactgagcccttcaaccaggattggggctgggcgtgggtgg
Charme5	tgctgcctggcctctgcatcccatgacctgttgtgcctcatctgggctgactttcctccctgcctctctggtctcgagtccctgatttcc
Charme6	ctgtcaggacaggagacaagggtgcattgtcctggtgctggcacagcctggcccgaggggggaggggagcctggtctgcttggtgtaggg
Charme7	ctaggcctagtccccagggtcattcccctgcctagggcagagcagagagccactggcccctctgaaggaggcggaggcaggagcccccag
Charme8	caggaagggtggccaaacacccagggtgaccagaataatgagagaaccctggggctcaggcagagacaggagcctggaggtggtagatcc
Charme9	tctagtggggaggaccacacataccagaaggggaggaaggatgtagtagagggacagcagagctaggacaggaagtgcagaggcagcgca
Charme10	gagatgaggatggggcgagtgggagcaggcgcaagagaggaaggagtccctgagtctgggaccccatacacgacaggtgctcacaaggtt
Charme11	agaagttagtggaacccctggtatacagtagaggctcaaggtgtgttcattccttctcccaggagggcagaaaggggaggagacaaatat
Charme12	agaggctggcagagaccattgtcagtgcagaatggaggacaagggagagaatgcataccagagctgtgttcaataaatgcgttctttgtc
Charme13	gggaagagagggaagtgtttataaaaagcttagcacacagctggtgcccaatgtatgcccatattccccaggcagagaggagcaggaagc
Charme14	aggtgtggatggcttggcacacactcagtgctcaatcagtgccccttccctttcctggggggagagccagtaggaagcaaaggacagaag
Charme15	agctgtgctcccaaagggcacctcacccctctgcctgaaatagttgctgcttcctctgcagaggaggagctagagcgccaagagaggcat
Charme16	ttctttccatcagcctgtttctggatacgttcctggagacaagggctggttcctgcttagccctgaagccttttggcccatccttaccct
Charme17	agatggcatgaggcacaagtgagaagagtgggggagtcagggaggggacaaagaggataataggtggctcaggctagctgtgggggccac
Charme18	gctggccttcaggggggttgcagtgtctgaatctgtgatgagcttcatgtagccatatcatgtgggcagagatgggaagaggtcaaagga
Charme19	atggaagaggaagagtggcagggaaaagggagatggagagaaacgtaagagatagttgacagtgaagagaatgacaagatagaggagaag
Charme20	aaaaggctaggaggagggagggtgaacagtgaggtagagaaaaattcacagaaaaaggggaagatcaggtagaaaagatggagaaggaag
Charme21	gggatagagcagttaaaggagaggagggatagaggagacggagtagaaataattaggagaaacagaagcagaaacagtgtaaatgccaga
Charme22	gagggagaagagtccagagagagggggaaagactgaaaatgggtgaggaggaaaggtagggggcaggacagggcagatgggaccaggaaa
Charme23	gaggtctggttgtggggagggatccaggaggacatcaagccctgggtatcctgccccatatcctctgagactaggactgggctagcaggc
Charme24	ggaggagactgggcaggtagaggagcaaagtggactgagcactcttgatcacattccttatgtccccaggctaggacccagagacagaca
Charme25	acaggacagagagcccagaaaggggggctaggcagcctagggagaaggaggtggggatagagaaacgagcaaggagacagggcaggtaga
Charme26	atggaggaagaaagggaatagtgatggagaacagaacaaaagaagattccagaaagaacagtgaggccatgagggcaagcacagaaaaga
Charme27	agggaggtggagacagcttctaagtttcagtgaggaaaggggaggaggtggtgttacagcactggtgggagagcctgggttgtaaagaaa
Charme28	gggtcagaatagataagaggggaggagagactggatatcggagacaagaaaggcctgaatggtcaagggagataaacagcagagatgcta
Charme29	atagggagtcagtgcaagaaagagacaggaagaccagaaggagttccacaggagtgtgagggacagagagagcagagtgagggacaacca
Charme30	agtgcctgtacccacactacagcctgcacagtgacagtgcctgtacccacactacagcctgcacagtggcagtgcctgtacccacactac
Charme31	actacagcctgcacagtggcagtgcctgtacccacactacagccctcacagtgacactgcctgtacccacattacagcccccacagtgac
Charme32	tggcaggtgcctgtacccacactacagcctgcacagtgacagtgcctgtacccacactacagcctgcacagtggcagtgcctgtacccac
Charme33	ccacactacagcctgcacagtgacagtgcctgtacccacactacagcctgcacagtgacagtgcctgtacccacactacagcccacacag
Charme34	acagtgacactgcctgtacccacactacagcccacacagtggcaggtgcctgtacccacactacagcctgcacagtgacagtgcctgtac
Charme35	tacccacactacagcctgcacagtgacagtgcctgtacccacactacagcccacacagtagcaggtgcctgtacccacactgcagcccac
Charme36	acacactggcaggtgcctgtacccacactacagcccacacagtggcaggtgcctgtacccacactacagcccgcacagtgacagtgcctg
Charme37	ctacccacactacagctcacacagtggcaggtgcctgtacccacattacagcccacacagtggcaggtgcctgtacccacactacagccc
Charme38	cctcacagtggcaggtacctgtacctacactacagcccacacagtgacactgtctgtacccacactacagccctcacagtgacagtgcct
Charme39	acctccctctcagggcctgaggacctcacagcaccaaggcagggggctggggagagcaggagaggaacccatttagaggctctcagcatt
Charme40	cacaaagcctgagccacacctggactcagtcttagccatgcttccggtgatcaacctactgccatgactttctgtggctgctggtgaccc
Charme41	cgagctgatcttttgcttcctgcttccaggcctcattcctccagccagtgtccagggcaaacagaaaaaaaaaaaaaaaaaaaagagtgt
Charme42	gagtcccagagcccatcgctggccagcccaggattgcacacagttctggctcttacccgctgtgtctggggcagcactcttccttctctc
SgRNAs
Name	Sequence
SgRNAs1	GCTGCGCTGGGGCCCACAAG
SgRNAs2	ACAAGGGCTCGGTGTCTCTC
SgRNAs3	TAGGTTGATCACCGGAAGCA
SgRNAs4	GCATGGCTAAGACTGAGTCC
