# Supplementary material for: Intronic Determinants Coordinate Charme lncRNA Nuclear Activity through the Interaction with MATR3 and PTBP1
Source: Cell Rep. 2020 Dec 22;33(12):108548. doi: 10.1016/j.celrep.2020.108548 (PMC7773549; doi:10.1016/j.celrep.2020.108548)
Supplement: Table S2. Mass Spectrometry Results from pCharme and U1 snRNA RNA Antisense Purification (RAP), Related to Figure 1 — The “Filtered” sheet shows the list of the filtered protein interactors in pCharme and U1 snRNA samples. The average score, together with Score, Coverage, Peptides sum, and peptide-spectrum match (PSM) values for each mass spectrometry replicate are reported. [file mmc3.xlsx]

## Sheet: Raw
Table S2: Mass Spectrometry results from pCharme and U1 snRNA RAP. The "Raw" sheet shows the list of the unfiltered proteins detected in the pCharme (Blue) and U1 snRNA (Grey) RAP. The average score for pCharme and U1 snRNA, together with Score, Coverage, Peptides sum, and peptide-spectrum match (PSM) values for each mass spectrometry replicate are reported.
								pCharme Rep1				pCharme Rep2				pCharme Rep3				U1 Rep1				U1 Rep2				U1 Rep3
Accession	Description	ΣCoverage	Σ# Proteins	Σ# Unique Peptides	Σ# Peptides	Σ# PSMs	Score A2	Coverage A2	# Peptides A2	# PSM A2	Score B2	Coverage B2	# Peptides B2	# PSM B2	Score C2	Coverage C2	# Peptides C2	# PSM C2	Score G2	Coverage G2	# Peptides G2	# PSM G2	Score H2	Coverage H2	# Peptides H2	# PSM H2	Score I2	Coverage I2	# Peptides I2	# PSM I2	# AAs	MW [kDa]	calc. pI
P02769	SERUM ALBUMIN PRECURSOR. - [ALBU_BOVIN]	78.42	1	47	58	10126	4058,15	72.32	44	1147	4253,73	70.02	46	1210	4335,49	71.17	46	1253	2855,41	69.36	45	829	2860,81	60.79	37	806	2786,07	62.44	38	785	607	69.2	6.11
P13541	Myosin-3 OS=Mus musculus GN=Myh3 PE=2 SV=2 - [MYH3_MOUSE]	54.33	1	59	93	1809	709,51	45.46	73	183	730,22	39.38	61	193	846,67	43.09	68	222	668,67	45.15	72	176	654,42	39.38	64	175	651,76	37.47	57	168	1940	223.7	5.81
G5E8R3	Pyruvate carboxylase OS=Mus musculus GN=Pcx PE=1 SV=1 - [G5E8R3_MOUSE]	50.68	3	40	40	1501	580,40	37.27	30	150	575,01	40.41	32	158	602,77	42.61	34	166	510,81	44.91	36	141	522,03	36.59	30	142	533,98	40.66	31	144	1178	129.6	6.71
P07724	Serum albumin OS=Mus musculus GN=Alb PE=1 SV=3 - [ALBU_MOUSE]	10.53	1	1	5	838	316,81	10.53	5	99	301,03	9.21	4	94	304,80	10.53	5	98	184,89	7.89	3	58	200,65	10.53	5	63	187,75	10.53	4	58	608	68.6	6.07
Q5SX39	Myosin-4 OS=Mus musculus GN=Myh4 PE=2 SV=1 - [MYH4_MOUSE]	35.69	1	9	56	719	282,00	20.94	31	74	282,89	24.55	35	79	321,56	26.41	38	90	243,39	23.83	36	68	256,10	22.85	34	74	239,86	20.01	30	68	1939	222.7	5.74
P13542	Myosin-8 OS=Mus musculus GN=Myh8 PE=2 SV=2 - [MYH8_MOUSE]	30.46	1	5	49	709	280,59	21.99	34	75		0			318,33	24.99	37	90		0				0				0			1937	222.6	5.83
E9Q8K5	Titin OS=Mus musculus GN=Ttn PE=1 SV=1 - [E9Q8K5_MOUSE]	8.57	3	203	203	652	292,17	3.27	77	91	257,43	2.97	69	84	302,91	3.36	81	103	130,15	1.86	43	46	81,95	1.08	26	29	69,65	1.01	23	23	33467	3713.7	6.37
A0A087WS56	Fibronectin OS=Mus musculus GN=Fn1 PE=1 SV=1 - [A0A087WS56_MOUSE]	38.48	7	52	52	433	231,69	26.21	36	65	237,35	27.36	38	67	242,38	28.73	38	73	59,18	10.11	13	18	35,90	6.31	8	11	41,36	8.38	12	13	2266	249.4	5.82
Q6PDM2	Serine/arginine-rich splicing factor 1 OS=Mus musculus GN=Srsf1 PE=1 SV=3 - [SRSF1_MOUSE]	43.95	2	12	12	440	149,27	40.32	10	46	173,55	43.95	11	57	157,53	40.32	10	54	111,58	36.69	10	37	106,82	36.69	9	37	114,13	36.69	9	37	248	27.7	10.36
Q3TFP0	Putative uncharacterized protein OS=Mus musculus GN=Srsf10 PE=1 SV=1 - [Q3TFP0_MOUSE]	34.07	2	7	7	244	79,93	33.52	6	24	92,45	27.47	4	28	104,60	34.07	6	31	43,81	33.52	5	15	39,35	27.47	4	12	37,68	21.43	3	12	182	22.1	10.33
Q03265	ATP synthase subunit alpha, mitochondrial OS=Mus musculus GN=Atp5a1 PE=1 SV=1 - [ATPA_MOUSE]	50.81	2	20	20	439	185,48	36.53	15	48	162,09	38.88	16	44	191,19	38.88	16	54	183,58	41.77	17	50	226,91	44.48	17	61	174,92	47.56	18	47	553	59.7	9.19
P60710	Actin, cytoplasmic 1 OS=Mus musculus GN=Actb PE=1 SV=1 - [ACTB_MOUSE]	65.33	2	7	16	444	157,08	45.87	11	45	150,14	44	11	43	184,93	50.93	13	54	218,82	55.73	14	62	205,62	40	11	61	181,44	46.13	12	52	375	41.7	5.48
P02768	SERUM ALBUMIN PRECURSOR. - [ALBU_HUMAN]	41.87	1	14	21	336		0				0			121,57	8.87	6	39	94,49	16.42	9	31	128,15	17.73	8	40	115,09	14.94	8	37	609	69.3	6.28
Q02566	Myosin-6 OS=Mus musculus GN=Myh6 PE=1 SV=2 - [MYH6_MOUSE]	12.9	1	1	22	367	134,76	10.01	16	37	141,00	10.01	16	42	160,59	10.68	17	47	112,46	10.01	16	33	135,43	9.39	16	41	112,31	8.05	13	33	1938	223.4	5.73
P68033	Actin, alpha cardiac muscle 1 OS=Mus musculus GN=Actc1 PE=1 SV=1 - [ACTC_MOUSE]	69.23	1	8	17	450	153,85	54.38	12	44	169,64	56.5	13	49	172,15	49.07	12	50	219,27	57.03	15	62	227,37	51.99	13	66	190,26	47.21	12	54	377	42	5.39
B1AR69	Myosin, heavy polypeptide 13, skeletal muscle OS=Mus musculus GN=Myh13 PE=1 SV=1 - [B1AR69_MOUSE]	13.21	1	1	24	280		0				0			122,94	10.63	17	38	93,71	9.91	17	30		0				0			1938	223.4	5.57
Q8VDD5	Myosin-9 OS=Mus musculus GN=Myh9 PE=1 SV=4 - [MYH9_MOUSE]	33.06	1	48	49	393	94,05	14.64	21	27	116,03	15.82	24	35	115,50	18.16	25	33	219,53	24.9	36	59	245,82	26.84	37	65	211,49	24.29	33	58	1960	226.2	5.66
Q8VH51	RNA-binding protein 39 OS=Mus musculus GN=Rbm39 PE=1 SV=2 - [RBM39_MOUSE]	40.38	1	14	14	293	103,81	30.75	11	29	111,43	40.38	14	31	131,02	36.04	13	40	114,83	35.28	12	32	104,21	29.06	10	28	108,28	37.36	13	30	530	59.4	10.1
P11031	Activated RNA polymerase II transcriptional coactivator p15 OS=Mus musculus GN=Sub1 PE=1 SV=3 - [TCP4_MOUSE]	41.73	1	5	5	189	58,44	41.73	5	18	71,89	37.01	4	22	76,56	37.01	4	24	54,96	37.01	4	18	59,94	25.98	3	18	53,21	25.98	3	16	127	14.4	9.6
Q91ZA3	Propionyl-CoA carboxylase alpha chain, mitochondrial OS=Mus musculus GN=Pcca PE=1 SV=2 - [PCCA_MOUSE]	44.34	1	24	24	223	96,46	25.55	12	27	94,40	27.35	13	27	90,31	29.83	14	27	74,85	24.03	12	24	56,97	17.27	8	16	59,52	18.78	10	18	724	79.9	7.25
P00761	TRYPSIN PRECURSOR. - [TRYP_PIG]	28.14	1	4	4	204	79,91	28.14	4	18	88,65	28.14	4	24	93,20	28.14	4	24	106,57	28.14	4	27	102,47	28.14	4	24	104,44	28.14	4	25	231	24.4	7.18
Q80XR5	Splicing factor U2AF 65 kDa subunit OS=Mus musculus GN=U2af2 PE=1 SV=1 - [Q80XR5_MOUSE]	29.94	3	9	9	211	66,47	22.93	7	18	86,94	22.93	7	24	105,96	24.84	8	30	60,09	22.93	7	17	86,99	28.03	8	25	78,95	29.94	9	22	471	53.1	9.09
P84104	Serine/arginine-rich splicing factor 3 OS=Mus musculus GN=Srsf3 PE=1 SV=1 - [SRSF3_MOUSE]	30.49	1	4	5	158	57,47	30.49	5	19	59,00	21.34	3	19	77,17	25.61	4	25	32,52	25.61	4	12	35,88	25.61	4	12	22,06	21.34	3	7	164	19.3	11.65
Q8BFZ3	Beta-actin-like protein 2 OS=Mus musculus GN=Actbl2 PE=1 SV=1 - [ACTBL_MOUSE]	28.99	1	3	7	197		0				0				0				0				0				0			376	42	5.49
P56480	ATP synthase subunit beta, mitochondrial OS=Mus musculus GN=Atp5b PE=1 SV=2 - [ATPB_MOUSE]	51.8	1	17	17	256	92,48	34.97	12	26	86,63	32.14	12	25	85,14	34.97	13	27	130,80	45.75	15	38	108,45	41.21	14	32	128,36	35.35	13	36	529	56.3	5.34
P02770	SERUM ALBUMIN PRECURSOR. - [ALBU_RAT]	11.84	1	2	7	115		0				0				0			43,94	8.22	4	14		0				0			608	68.7	6.48
Q8R429	Sarcoplasmic/endoplasmic reticulum calcium ATPase 1 OS=Mus musculus GN=Atp2a1 PE=1 SV=1 - [AT2A1_MOUSE]	30.48	1	16	23	236	79,76	15.59	13	25	56,91	12.88	10	18	83,16	17.4	14	25	133,29	23.54	18	38	119,28	20.02	15	36	99,53	20.82	16	30	994	109.4	5.22
Q7TNC4	Putative RNA-binding protein Luc7-like 2 OS=Mus musculus GN=Luc7l2 PE=1 SV=1 - [LC7L2_MOUSE]	24.49	1	6	9	131	46,22	21.43	8	14	47,64	21.68	7	13	60,56	18.88	7	17	38,86	12.5	4	12	47,75	12.76	4	15	47,83	16.58	5	14	392	46.6	10.1
Q8BL97	Serine/arginine-rich splicing factor 7 OS=Mus musculus GN=Srsf7 PE=1 SV=1 - [SRSF7_MOUSE]	19.1	1	4	5	116	35,88	19.1	5	12	48,10	15.73	4	15	48,34	15.73	4	16	26,74	13.11	3	9	27,39	13.11	3	9	23,22	15.73	4	7	267	30.8	11.9
P20152	Vimentin OS=Mus musculus GN=Vim PE=1 SV=3 - [VIME_MOUSE]	42.49	2	14	17	189	36,39	21.46	9	13	49,82	27.25	11	17	39,57	25.11	10	15	93,63	35.41	14	31	99,72	29.4	12	32	94,37	32.62	13	29	466	53.7	5.12
Q8K019	Bcl-2-associated transcription factor 1 OS=Mus musculus GN=Bclaf1 PE=1 SV=2 - [BCLF1_MOUSE]	20.35	4	14	15	103	41,78	10.88	8	14	42,30	11.75	9	12	48,10	10.45	8	13	17,93	3.59	2	5	19,60	5.01	4	5	19,30	5.01	4	5	919	105.9	9.99
Q60932	Voltage-dependent anion-selective channel protein 1 OS=Mus musculus GN=Vdac1 PE=1 SV=3 - [VDAC1_MOUSE]	45.95	1	9	10	106	32,43	29.73	6	10	27,46	21.62	5	8	39,02	34.8	7	12	47,61	34.46	8	13	38,40	27.36	6	11	43,74	34.46	7	13	296	32.3	8.43
Q5SUF2	Luc7-like protein 3 OS=Mus musculus GN=Luc7l3 PE=1 SV=1 - [LC7L3_MOUSE]	19.44	1	6	6	116	41,95	14.12	4	10	43,36	14.12	4	10	52,89	14.12	4	12	68,85	19.44	6	16	64,94	17.36	5	16	61,87	14.12	4	15	432	51.4	9.77
Q8BGJ5	MCG13402, isoform CRA_a OS=Mus musculus GN=Ptbp1 PE=1 SV=1 - [Q8BGJ5_MOUSE]	41.59	3	13	13	282	258,57	38.37	11	66	273,55	38.37	11	69	287,18	41.59	13	73	64,65	19.66	6	16	51,71	19.47	5	14	36,39	17.39	6	11	529	56.9	9.17
Q9QXS1	Plectin OS=Mus musculus GN=Plec PE=1 SV=3 - [PLEC_MOUSE]	16.24	2	55	55	229	38,66	3.84	12	13	32,21	2.79	10	11	47,18	4.56	16	16	153,21	10.25	34	52	129,16	7.89	27	40	104,94	7.48	23	32	4691	533.9	5.96
A0A0R4J047	Luc7 homolog (S. cerevisiae)-like, isoform CRA_c OS=Mus musculus GN=Luc7l PE=1 SV=1 - [A0A0R4J047_MOUSE]	26.77	2	4	7	86	35,19	18.46	5	11	33,77	23.69	6	10	28,22	20	5	9	28,19	15.38	4	9	25,47	10.46	3	8	14,79	8	2	4	325	38.4	10.01
P48962	ADP/ATP translocase 1 OS=Mus musculus GN=Slc25a4 PE=1 SV=4 - [ADT1_MOUSE]	42.28	1	5	10	146	52,97	25.5	5	16	52,06	30.2	6	16	52,05	27.18	5	16	79,72	33.56	7	22	70,21	33.22	7	20	67,15	27.18	5	19	298	32.9	9.72
Q569Z5	Probable ATP-dependent RNA helicase DDX46 OS=Mus musculus GN=Ddx46 PE=1 SV=2 - [DDX46_MOUSE]	12.6	2	10	10	68	26,75	7.46	6	8	26,13	7.75	6	9	29,05	8.43	6	8	9,41	3.88	3	3	14,49	4.94	4	6	18,01	7.75	6	6	1032	117.4	9.26
Q62093	Serine/arginine-rich splicing factor 2 OS=Mus musculus GN=Srsf2 PE=1 SV=4 - [SRSF2_MOUSE]	11.76	1	3	3	96	23,91	8.14	2	5	39,79	11.76	3	12	33,65	11.76	3	10	45,19	11.31	2	12	39,31	11.31	2	10	45,97	11.76	3	13	221	25.5	11.85
P31001	Desmin OS=Mus musculus GN=Des PE=1 SV=3 - [DESM_MOUSE]	42	1	13	16	157	49,53	24.95	9	15	46,34	24.52	9	14	38,04	24.73	9	12	103,98	37.74	14	28	93,97	37.95	14	29	88,90	28.78	12	27	469	53.5	5.27
P51881	ADP/ATP translocase 2 OS=Mus musculus GN=Slc25a5 PE=1 SV=3 - [ADT2_MOUSE]	45.64	1	5	10	142	45,88	29.53	6	13	48,58	31.21	6	14	51,02	39.6	8	16	91,67	39.93	8	26	66,43	27.18	5	18	73,33	30.2	6	21	298	32.9	9.73
Q61686	Chromobox protein homolog 5 OS=Mus musculus GN=Cbx5 PE=1 SV=1 - [CBX5_MOUSE]	40.84	1	7	7	92	33,61	39.79	6	9	31,40	40.84	7	9	48,50	31.41	5	15	30,97	39.79	6	10	41,06	39.79	6	13	25,45	39.79	6	8	191	22.2	5.86
Q8BTI8	Serine/arginine repetitive matrix protein 2 OS=Mus musculus GN=Srrm2 PE=1 SV=3 - [SRRM2_MOUSE]	7.4	1	12	12	79	39,50	3.7	7	12	33,11	4.7	8	10	44,43	3.88	7	13	25,65	1.7	3	7	11,78	1.11	2	3	14,81	2.11	3	4	2703	294.7	12.03
Q569Z6	Thyroid hormone receptor-associated protein 3 OS=Mus musculus GN=Thrap3 PE=1 SV=1 - [TR150_MOUSE]	15.88	2	10	11	75	32,96	11.78	8	10	27,53	7.68	5	8	22,46	9.25	6	7	17,69	7.99	5	5	22,53	5.15	4	7	29,24	5.57	4	9	951	108.1	10.17
P02662	Alpha-S1-casein precursor - Bos taurus (Bovine). - [CAS1_BOVIN]	26.17	1	4	4	112	42,57	26.17	4	13	28,05	26.17	4	9	33,58	26.17	4	11	58,87	26.17	4	18	47,98	26.17	4	15	28,52	26.17	4	9	214	24.5	5.02
O55143	Sarcoplasmic/endoplasmic reticulum calcium ATPase 2 OS=Mus musculus GN=Atp2a2 PE=1 SV=2 - [AT2A2_MOUSE]	19.25	1	8	15	156	62,76	13.51	10	19	33,08	10.63	9	11	61,18	15.71	12	20	69,27	12.64	9	21	67,93	9.87	7	20	65,78	14.85	10	19	1044	114.8	5.34
Q3TWW8	Serine/arginine-rich splicing factor 6 OS=Mus musculus GN=Srsf6 PE=1 SV=1 - [SRSF6_MOUSE]	20.06	1	5	7	107	35,25	17.4	6	12	34,68	20.06	7	12	42,42	20.06	7	15	41,80	17.99	6	15	18,44	8.26	3	7	23,08	12.98	5	8	339	39	11.46
Q8K310	Matrin-3 OS=Mus musculus GN=Matr3 PE=1 SV=1 - [MATR3_MOUSE]	35.22	1	20	20	187	166,95	28.96	16	44	151,87	28.84	15	42	176,30	24.7	15	50	48,80	12.88	7	13	27,96	8.39	4	8	29,50	10.52	5	8	846	94.6	6.25
A2AR01	Peptidyl-prolyl cis-trans isomerase (Fragment) OS=Mus musculus GN=Ppig PE=1 SV=1 - [A2AR01_MOUSE]	53.54	2	5	5	89	38,35	46.46	4	10	34,96	53.54	5	9	36,15	46.46	4	11	35,46	53.54	5	10	22,97	39.37	4	7	28,79	46.46	4	9	127	14.2	8.27
Q9D883	Splicing factor U2AF 35 kDa subunit OS=Mus musculus GN=U2af1 PE=1 SV=4 - [U2AF1_MOUSE]	26.36	1	4	4	92	33,97	26.36	4	10	40,60	16.32	3	12	40,76	26.36	4	13	27,22	26.36	4	9	27,74	12.97	2	8	28,49	23.01	3	8	239	27.8	8.81
D3YWC2	ADP-ribosylation factor-like 6 interacting protein 4 OS=Mus musculus GN=Arl6ip4 PE=1 SV=1 - [D3YWC2_MOUSE]	18.5	3	3	3	45	21,29	14	2	5	26,98	14	2	7	26,56	14	2	7	8,90	14	2	2	8,83	14	2	2	15,70	14	2	4	200	22.6	11.3
F8WIX8	Histone H2A OS=Mus musculus GN=Hist1h2al PE=3 SV=1 - [F8WIX8_MOUSE]	45.6	11	3	3	69	23,16	22.4	2	6	22,91	22.4	2	6	21,68	22.4	2	6	36,58	45.6	3	9	45,12	22.4	2	12	39,07	22.4	2	9	125	13.6	10.74
F8WJG3	Transformer-2 protein homolog beta OS=Mus musculus GN=Tra2b PE=1 SV=1 - [F8WJG3_MOUSE]	31.91	2	4	4	47	24,38	15.96	2	6	11,46	20.74	3	3	20,57	15.96	2	5	24,23	15.96	2	6	17,13	15.96	2	5	21,53	27.13	3	5	188	21.9	10.15
A2ACG7	Dolichyl-diphosphooligosaccharide--protein glycosyltransferase subunit 2 OS=Mus musculus GN=Rpn2 PE=1 SV=1 - [A2ACG7_MOUSE]	31.06	2	12	12	76	42,36	17.72	7	11	20,44	12.68	5	6	19,29	12.03	5	6	38,60	18.37	7	11	45,86	25.04	9	14	37,52	12.03	5	11	615	67.5	6.23
P05213	Tubulin alpha-1B chain OS=Mus musculus GN=Tuba1b PE=1 SV=2 - [TBA1B_MOUSE]	30.82	1	3	9	57		0			24,11	12.2	4	7	19,52	8.2	3	6	32,32	23.5	7	9	20,32	11.53	3	5		0			451	50.1	5.06
P68373	Tubulin alpha-1C chain OS=Mus musculus GN=Tuba1c PE=1 SV=1 - [TBA1C_MOUSE]	30.96	1	0	9	56		0				0				0			32,32	23.61	7	9	20,32	11.58	3	5		0			449	49.9	5.1
A0A140T8V3	Uncharacterized protein OS=Mus musculus GN=Vdac3-ps1 PE=4 SV=1 - [A0A140T8V3_MOUSE]	34.63	3	6	7	80	33,20	23.67	5	10	25,41	19.79	4	8	27,61	19.79	4	8	39,01	27.56	6	12	31,24	23.67	5	8	32,49	27.56	6	11	283	30.7	8.66
Q8VHX6	Filamin-C OS=Mus musculus GN=Flnc PE=1 SV=3 - [FLNC_MOUSE]	13.65	1	24	24	86	8,50	1.8	3	3	22,01	4.33	7	7	21,10	2.97	5	6	54,55	7.52	12	16	43,32	6.2	11	14	49,11	8.11	13	16	2726	290.9	5.95
P16858	Glyceraldehyde-3-phosphate dehydrogenase OS=Mus musculus GN=Gapdh PE=1 SV=2 - [G3P_MOUSE]	54.35	4	11	11	76	20,52	25.23	5	6	28,43	28.83	6	8	31,32	33.63	6	9	44,55	43.54	9	14	30,27	31.53	6	9	31,41	31.53	6	9	333	35.8	8.25
P08249	Malate dehydrogenase, mitochondrial OS=Mus musculus GN=Mdh2 PE=1 SV=3 - [MDHM_MOUSE]	49.11	1	12	12	88	31,56	29.29	7	10	30,63	21.6	5	10	27,68	25.15	6	9	62,68	38.76	9	18	32,27	25.74	6	9	46,00	39.35	9	14	338	35.6	8.68
P00711	Alpha-lactalbumin OS=Bos taurus GN=LALBA PE=1 SV=2 - [LALBA_BOVIN]	27.46	1	3	3	13		0				0				0				0				0				0			142	16.2	5.14
Q9Z2X1	Heterogeneous nuclear ribonucleoprotein F OS=Mus musculus GN=Hnrnpf PE=1 SV=3 - [HNRPF_MOUSE]	45.3	1	9	11	251	135,43	29.64	7	35	139,20	29.64	7	36	154,89	29.64	7	41	160,20	45.3	11	41	173,84	24.1	6	44	149,58	29.16	7	38	415	45.7	5.49
B1B0C7	Basement membrane-specific heparan sulfate proteoglycan core protein OS=Mus musculus GN=Hspg2 PE=1 SV=1 - [B1B0C7_MOUSE]	3.89	3	12	12	33	25,55	2.17	6	7	10,83	1.07	3	3	13,60	1.3	5	5		0				0				0			4375	468.7	6.48
P07356	Annexin A2 OS=Mus musculus GN=Anxa2 PE=1 SV=2 - [ANXA2_MOUSE]	26.84	3	8	8	55	13,52	12.68	3	4	16,31	10.32	3	5	15,83	15.04	4	5	26,53	23.3	6	8	22,75	18.29	5	8	22,70	20.06	5	7	339	38.7	7.69
G5E902	MCG10343, isoform CRA_b OS=Mus musculus GN=Slc25a3 PE=1 SV=1 - [G5E902_MOUSE]	25.14	1	2	6	66	30,69	22.91	5	8		0				0				0				0				0			358	39.7	9.29
Q8VEM8	Phosphate carrier protein, mitochondrial OS=Mus musculus GN=Slc25a3 PE=1 SV=1 - [MPCP_MOUSE]	25.21	1	2	6	76		0			27,78	22.13	5	9	26,51	22.13	5	8	38,70	25.21	6	12	39,46	22.13	5	11	53,74	19.89	4	15	357	39.6	9.26
B2M1R6	Heterogeneous nuclear ribonucleoprotein K OS=Mus musculus GN=Hnrnpk PE=1 SV=1 - [B2M1R6_MOUSE]	37.95	3	12	12	154	75,14	25	7	20	61,16	25	7	16	66,34	27.95	8	20	104,45	32.73	10	27	98,66	32.5	10	27	124,37	35.23	11	31	440	48.5	5.54
P48678	Prelamin-A/C OS=Mus musculus GN=Lmna PE=1 SV=2 - [LMNA_MOUSE]	20.6	1	10	10	64	21,41	6.92	4	7	24,32	10.68	6	8	18,94	9.32	5	6	36,53	16.84	8	11	36,09	13.68	7	11	33,20	9.77	5	9	665	74.2	6.98
Q6P5H2	Nestin OS=Mus musculus GN=Nes PE=1 SV=1 - [NEST_MOUSE]	12.45	1	17	17	60	13,28	1.72	3	4	21,57	3.97	5	8	11,64	2.58	4	4	31,50	5.85	8	9	34,68	6.01	8	11	27,90	5.2	6	10	1864	207	4.34
P49312	Heterogeneous nuclear ribonucleoprotein A1 OS=Mus musculus GN=Hnrnpa1 PE=1 SV=2 - [ROA1_MOUSE]	38.44	2	10	11	109	41,20	21.88	5	11	35,55	19.69	5	9	41,86	18.13	4	11	95,30	34.38	10	25	79,70	27.5	7	21	84,75	23.75	6	21	320	34.2	9.23
P62806	Histone H4 OS=Mus musculus GN=Hist1h4a PE=1 SV=2 - [H4_MOUSE]	50.49	1	5	5	49	12,07	21.36	2	4	11,90	17.48	2	4	14,04	27.18	3	5	26,57	50.49	5	9	16,51	38.83	4	6	22,49	50.49	5	8	103	11.4	11.36
P58252	Elongation factor 2 OS=Mus musculus GN=Eef2 PE=1 SV=2 - [EF2_MOUSE]	28.67	1	15	16	78	19,14	8.39	5	7	23,28	12.7	6	6	19,00	11.66	6	6	55,35	21.79	12	18	42,00	17.37	10	13	37,67	16.78	8	11	858	95.3	6.83
P38647	Stress-70 protein, mitochondrial OS=Mus musculus GN=Hspa9 PE=1 SV=3 - [GRP75_MOUSE]	14.58	1	7	7	40	12,04	8.25	4	4	7,94	5.45	3	3	13,21	10.46	5	5	17,59	10.6	5	6	6,71	3.68	2	2	15,53	8.98	4	5	679	73.4	6.07
Q8BMS1	Trifunctional enzyme subunit alpha, mitochondrial OS=Mus musculus GN=Hadha PE=1 SV=1 - [ECHA_MOUSE]	20.84	1	11	11	53	28,74	11.4	6	9	21,80	10.48	6	7	14,27	7.6	4	5	23,39	12.58	7	8	16,71	9.57	5	5	15,62	7.08	4	5	763	82.6	9.14
P10126	Elongation factor 1-alpha 1 OS=Mus musculus GN=Eef1a1 PE=1 SV=3 - [EF1A1_MOUSE]	31.39	1	10	10	79	25,00	16.23	5	8	19,06	15.8	5	6	31,41	23.38	8	10	54,43	31.39	10	18	32,12	17.97	6	10	34,68	22.08	8	11	462	50.1	9.01
Q99KI0	Aconitate hydratase, mitochondrial OS=Mus musculus GN=Aco2 PE=1 SV=1 - [ACON_MOUSE]	21.54	1	12	12	62	23,41	8.08	4	7	20,04	9.62	5	6	22,11	8.08	4	7	45,35	16.03	9	14	19,82	8.46	5	6	27,07	10	5	8	780	85.4	7.93
P53994	Ras-related protein Rab-2A OS=Mus musculus GN=Rab2a PE=1 SV=1 - [RAB2A_MOUSE]	33.02	1	5	5	36	19,80	26.89	4	6	8,16	13.68	2	3	10,49	12.74	2	3	17,63	26.42	4	5		0			9,67	19.81	3	3	212	23.5	6.54
H9KV00	Protein SON OS=Mus musculus GN=Son PE=1 SV=1 - [H9KV00_MOUSE]	4.84	4	9	9	29	9,62	1.13	2	3	6,23	0.97	2	2	8,49	1.13	2	3	16,46	2.75	5	6	12,98	0.97	2	4	6,58	1.29	2	2	2477	268.7	5.71
E9Q405	Unconventional myosin-XVIIIa OS=Mus musculus GN=Myo18a PE=1 SV=1 - [E9Q405_MOUSE]	11.41	7	13	13	44	9,33	1.59	2	3	12,43	2.29	3	4	7,80	2.12	3	3	22,63	5.71	7	7	6,33	1.88	2	2	10,47	2.65	3	3	1700	193.5	5.77
P62894	Cytochrome c - Bos taurus (Bovine). - [CYC_BOVIN]	31.43	1	3	3	15	4,93	18.1	2	2	9,71	31.43	3	4		0			7,92	31.43	3	3		0				0			105	11.7	9.5
Q62186	Translocon-associated protein subunit delta OS=Mus musculus GN=Ssr4 PE=1 SV=1 - [SSRD_MOUSE]	13.95	2	2	2	15	9,92	13.95	2	3		0				0			9,50	13.95	2	3		0			6,10	13.95	2	2	172	18.9	5.78
O35129	Prohibitin-2 OS=Mus musculus GN=Phb2 PE=1 SV=1 - [PHB2_MOUSE]	37.79	1	9	9	60	27,45	24.75	5	8	18,37	19.06	4	6	20,20	24.75	6	7	23,29	27.09	6	8	36,02	24.75	5	12	25,25	19.06	4	7	299	33.3	9.83
P19324	Serpin H1 OS=Mus musculus GN=Serpinh1 PE=1 SV=3 - [SERPH_MOUSE]	28.06	1	8	8	52	16,18	18.23	5	5	17,44	12.47	4	6	20,83	12.47	4	8	13,24	12.47	4	5	30,44	22.3	6	9	26,79	18.71	5	8	417	46.5	8.82
Q9D0E1	Heterogeneous nuclear ribonucleoprotein M OS=Mus musculus GN=Hnrnpm PE=1 SV=3 - [HNRPM_MOUSE]	30.04	3	16	16	147	58,06	23.05	12	17	48,51	14.54	8	14	68,49	25.65	13	21	107,07	24.55	13	32	82,24	24.14	13	25	90,54	19.48	10	26	729	77.6	8.63
P68040	Receptor of activated protein C kinase 1 OS=Mus musculus GN=Rack1 PE=1 SV=3 - [RACK1_MOUSE]	44.16	1	10	10	47	32,54	22.4	6	11	18,67	15.77	4	6	11,28	10.41	3	4	26,80	31.23	7	8	16,92	24.29	5	5	29,57	23.66	5	9	317	35.1	7.69
A2AUC9	Kelch-like protein 41 OS=Mus musculus GN=Klhl41 PE=1 SV=1 - [KLH41_MOUSE]	19.64	1	8	8	33	7,27	4.46	2	2	8,87	4.46	2	3	8,76	4.62	2	3	15,04	8.25	4	6	14,72	11.22	4	5	9,39	6.27	3	3	606	68.1	5.17
E9QQ96	Obscurin OS=Mus musculus GN=Obscn PE=1 SV=2 - [E9QQ96_MOUSE]	9.46	4	12	12	34	15,72	3.67	5	5	5,87	1.04	2	2	23,07	3.88	6	7	5,29	1.04	2	2		0				0			7496	815.1	5.78
Q9CQQ7	ATP synthase F(0) complex subunit B1, mitochondrial OS=Mus musculus GN=Atp5f1 PE=1 SV=1 - [AT5F1_MOUSE]	21.48	1	4	4	54	12,02	10.55	2	5	18,46	13.67	3	6	22,98	21.48	4	8	19,61	10.55	2	7	18,48	13.67	3	6	19,64	18.36	3	7	256	28.9	9.06
P62908	40S ribosomal protein S3 OS=Mus musculus GN=Rps3 PE=1 SV=1 - [RS3_MOUSE]	34.57	3	7	7	43	7,99	9.05	2	3		0			11,98	15.64	3	4	21,28	19.34	4	6	24,19	19.75	4	8	26,68	25.51	5	9	243	26.7	9.66
Q4FK66	Pre-mRNA-splicing factor 38A OS=Mus musculus GN=Prpf38a PE=1 SV=1 - [PR38A_MOUSE]	19.55	1	6	6	22	12,38	11.54	3	4	15,15	14.42	5	5	14,77	8.97	2	5		0				0				0			312	37.4	10.01
O88990	Alpha-actinin-3 OS=Mus musculus GN=Actn3 PE=2 SV=1 - [ACTN3_MOUSE]	13.78	1	7	9	29		0			6,77	3.22	2	2	6,87	3.22	2	2	9,64	5	3	3	16,09	6.56	4	5	12,74	4.44	3	4	900	103	5.45
Q8CGY6	Protein unc-45 homolog B OS=Mus musculus GN=Unc45b PE=1 SV=1 - [UN45B_MOUSE]	7.84	1	5	5	18	18,95	3.54	2	5	11,02	5.05	3	3		0				0				0				0			931	103.6	7.97
A0A0N4SVC2	Transformer-2 protein homolog alpha OS=Mus musculus GN=Tra2a PE=1 SV=1 - [A0A0N4SVC2_MOUSE]	15.71	3	3	3	30	16,28	8.21	2	5	20,82	8.21	2	6	19,22	8.21	2	7	6,44	8.21	2	2		0			8,62	15.71	3	3	280	32.2	11.28
Q9CQN1	Heat shock protein 75 kDa, mitochondrial OS=Mus musculus GN=Trap1 PE=1 SV=1 - [TRAP1_MOUSE]	7.37	1	3	4	22	12,95	3.4	2	4	8,77	3.4	2	3	7,48	4.11	2	2		0			11,24	5.95	3	3	17,78	4.11	2	5	706	80.2	6.68
Q9D051	Pyruvate dehydrogenase E1 component subunit beta, mitochondrial OS=Mus musculus GN=Pdhb PE=1 SV=1 - [ODPB_MOUSE]	19.5	1	5	5	40	18,75	11.98	3	5	16,47	13.37	3	5	27,97	15.04	4	9	23,29	16.43	4	7	13,50	11.98	3	4		0			359	38.9	6.87
P11499	Heat shock protein HSP 90-beta OS=Mus musculus GN=Hsp90ab1 PE=1 SV=3 - [HS90B_MOUSE]	12.15	1	5	7	43	15,88	5.25	3	5	16,41	7.46	4	5	20,00	8.7	5	6	25,74	10.5	6	8	17,50	7.18	4	5	21,07	7.32	4	6	724	83.2	5.03
A0A0U1RP93	Myosin regulatory light chain 2, skeletal muscle isoform OS=Mus musculus GN=Mylpf PE=1 SV=1 - [A0A0U1RP93_MOUSE]	36.24	2	4	4	29	6,03	17.45	2	2	9,32	24.16	3	3	14,69	24.16	3	5	9,65	24.16	3	3	6,86	17.45	2	2	10,25	15.44	2	3	149	16.9	4.61
P26041	Moesin OS=Mus musculus GN=Msn PE=1 SV=3 - [MOES_MOUSE]	15.6	1	7	7	31		0			5,89	3.99	2	2	11,66	4.68	2	4	20,23	13.86	6	7	14,95	9.71	4	5	15,74	7.97	3	5	577	67.7	6.6
O54734	Dolichyl-diphosphooligosaccharide--protein glycosyltransferase 48 kDa subunit OS=Mus musculus GN=Ddost PE=1 SV=2 - [OST48_MOUSE]	19.5	1	7	7	34	6,04	5.9	2	2	16,93	14.97	5	6	25,07	17.01	6	9	12,27	10.88	4	4	15,36	4.99	2	5		0			441	49	5.83
Q6NV83	U2 snRNP-associated SURP motif-containing protein OS=Mus musculus GN=U2surp PE=1 SV=3 - [SR140_MOUSE]	12.34	1	8	8	35	16,03	6.41	4	5	10,23	4.86	3	3	11,74	4.37	3	4	11,50	6.12	4	4	20,10	6.12	4	6	15,03	6.12	4	5	1029	118.2	8.47
Q68FD5	Clathrin heavy chain 1 OS=Mus musculus GN=Cltc PE=1 SV=3 - [CLH1_MOUSE]	17.55	2	19	19	69	17,19	5.43	5	5	22,73	4.42	5	7	11,51	3.58	4	4	37,10	8.3	10	12	42,39	9.61	12	14	42,37	9.73	11	14	1675	191.4	5.69
P62754	40S ribosomal protein S6 OS=Mus musculus GN=Rps6 PE=1 SV=1 - [RS6_MOUSE]	17.67	1	3	3	18		0				0			6,68	12.85	2	2	11,37	17.67	3	4	11,19	17.67	3	4	15,42	12.85	2	5	249	28.7	10.84
P02668	Kappa-casein precursor [Contains: Casoxin C; Casoxin 6; Casoxin A; Casoxin B; Casoplatelin] - Bos taurus (Bovine). - [CASK_BOVIN]	20.53	1	3	3	22		0			5,13	15.26	2	2		0			16,79	15.26	2	5	12,50	15.26	2	4	10,26	15.26	2	3	190	21.3	6.77
Q61990	Poly(rC)-binding protein 2 OS=Mus musculus GN=Pcbp2 PE=1 SV=1 - [PCBP2_MOUSE]	35.64	1	7	9	83	57,51	35.64	9	16	57,93	33.43	8	17	55,92	35.64	9	17	21,00	21.82	5	7	28,80	24.86	6	10	9,14	8.01	2	3	362	38.2	6.79
Q8BFR5	Elongation factor Tu, mitochondrial OS=Mus musculus GN=Tufm PE=1 SV=1 - [EFTU_MOUSE]	9.07	1	3	3	10		0				0				0				0				0			8,41	5.75	2	3	452	49.5	7.56
Q9DCN2	NADH-cytochrome b5 reductase 3 OS=Mus musculus GN=Cyb5r3 PE=1 SV=3 - [NB5R3_MOUSE]	29.24	2	6	6	36	9,23	14.29	3	3	22,85	24.92	5	7	12,73	18.94	4	4	18,12	18.94	4	6	12,12	22.26	4	4		0			301	34.1	8.38
E9PZW0	Desmoplakin OS=Mus musculus GN=Dsp PE=1 SV=1 - [E9PZW0_MOUSE]	5.47	2	8	8	31	18,18	2.71	4	5	16,15	2.5	4	5	9,25	1.75	3	3	17,25	3.24	5	6	5,63	1.14	2	2	13,71	2.89	4	4	2284	261.3	6.92
A0A0G2JEU1	Aldehyde dehydrogenase, mitochondrial OS=Mus musculus GN=Aldh2 PE=1 SV=1 - [A0A0G2JEU1_MOUSE]	6.58	2	2	2	7	5,80	6.58	2	2		0				0				0				0			6,78	6.58	2	2	471	51.3	7.39
O88569	Heterogeneous nuclear ribonucleoproteins A2/B1 OS=Mus musculus GN=Hnrnpa2b1 PE=1 SV=2 - [ROA2_MOUSE]	43.06	1	12	13	110	38,72	24.93	8	12	53,24	22.66	7	16	40,43	21.25	6	11	76,70	37.96	11	24	56,59	21.25	6	16	75,04	28.33	8	21	353	37.4	8.95
P70372	ELAV-like protein 1 OS=Mus musculus GN=Elavl1 PE=1 SV=2 - [ELAV1_MOUSE]	25.77	1	6	6	60	19,95	10.74	3	6	17,36	15.03	4	6	16,94	10.74	3	5	41,75	25.77	6	13	36,69	20.55	5	11	30,54	16.26	4	9	326	36.1	9.04
Q3TGY1	Putative uncharacterized protein OS=Mus musculus GN=Rsrc1 PE=1 SV=1 - [Q3TGY1_MOUSE]	22.6	4	4	4	17	13,31	9.59	2	3	14,55	19.18	3	4		0				0			8,73	15.07	2	2		0			292	33.5	10.35
P70402	Myosin-binding protein H OS=Mus musculus GN=Mybph PE=2 SV=2 - [MYBPH_MOUSE]	17.39	1	5	5	26		0				0			10,01	12.01	3	3	15,34	11.18	3	5	12,92	5.8	2	4	11,32	5.8	2	4	483	52.6	6.1
Q8R081	Heterogeneous nuclear ribonucleoprotein L OS=Mus musculus GN=Hnrnpl PE=1 SV=2 - [HNRPL_MOUSE]	30.38	3	11	11	60	13,87	7.68	3	4	25,97	13.48	5	7		0			58,56	17.24	7	16	59,70	14.85	6	17	39,37	10.58	5	11	586	63.9	8.1
Q62351	Transferrin receptor protein 1 OS=Mus musculus GN=Tfrc PE=1 SV=1 - [TFR1_MOUSE]	14.42	2	9	9	27	15,51	5.37	3	5	8,49	4.98	3	3	4,77	2.88	2	2	23,01	11.53	7	8	10,19	4.98	3	3	5,74	2.36	2	2	763	85.7	6.57
Q99M28	RNA-binding protein with serine-rich domain 1 OS=Mus musculus GN=Rnps1 PE=1 SV=1 - [RNPS1_MOUSE]	8.85	1	2	2	14	11,51	8.85	2	3		0			12,27	8.85	2	4		0				0				0			305	34.2	11.84
A2AL34	Ras-related protein Rab-14 OS=Mus musculus GN=Rab14 PE=1 SV=1 - [A2AL34_MOUSE]	18.54	2	2	2	2		0				0				0				0				0				0			151	17.1	7.37
Q921F2	TAR DNA-binding protein 43 OS=Mus musculus GN=Tardbp PE=1 SV=1 - [TADBP_MOUSE]	27.29	9	8	8	117	49,60	21.98	6	14	33,40	13.53	4	9	43,96	18.36	6	13	89,79	21.5	6	25	100,45	27.29	8	29	85,87	22.46	6	23	414	44.5	6.7
S4R1M5	Arginine/serine-rich coiled-coil protein 2 OS=Mus musculus GN=Rsrc2 PE=1 SV=1 - [S4R1M5_MOUSE]	15.76	4	2	2	7	9,61	15.76	2	3		0			6,04	15.76	2	2		0				0				0			203	22.5	8.81
P99024	Tubulin beta-5 chain OS=Mus musculus GN=Tubb5 PE=1 SV=1 - [TBB5_MOUSE]	26.58	4	6	8	28	8,87	5.63	2	3		0			6,12	7.43	2	2	16,80	14.64	4	5	17,53	14.64	4	5	13,58	14.41	4	4	444	49.6	4.89
Q99LX5	Multiple myeloma tumor-associated protein 2 homolog OS=Mus musculus GN=Mmtag2 PE=2 SV=1 - [MMTA2_MOUSE]	8.85	1	2	2	4		0				0			5,56	8.85	2	2		0				0				0			260	29.3	9.86
P62259	14-3-3 protein epsilon OS=Mus musculus GN=Ywhae PE=1 SV=1 - [1433E_MOUSE]	16.08	1	2	3	10		0				0			6,19	12.16	2	2	16,24	16.08	3	5		0				0			255	29.2	4.74
Q8VDN2	Sodium/potassium-transporting ATPase subunit alpha-1 OS=Mus musculus GN=Atp1a1 PE=1 SV=1 - [AT1A1_MOUSE]	7.14	1	5	5	9		0				0				0			5,56	2.74	2	2	15,07	4.69	3	5		0			1023	112.9	5.45
Q99N15	17beta-hydroxysteroid dehydrogenase type 10/short chain L-3-hydroxyacyl-CoA dehydrogenase OS=Mus musculus GN=Hsd17b10 PE=1 SV=1 - [Q99N15_MOUSE]	17.62	3	3	3	16	5,37	9.96	2	2		0				0			13,24	13.03	2	5		0			9,42	13.03	2	3	261	27.3	8.76
A0A0R4J2B0	CUGBP Elav-like family member 2 OS=Mus musculus GN=Celf2 PE=1 SV=1 - [A0A0R4J2B0_MOUSE]	20	6	6	7	72	47,09	17.73	6	13	37,54	15.23	5	11	47,38	15.91	5	14	25,13	8.86	3	7	28,61	11.82	4	9	24,87	8.86	3	8	440	46.6	8.98
P14733	Lamin-B1 OS=Mus musculus GN=Lmnb1 PE=1 SV=3 - [LMNB1_MOUSE]	15.31	1	7	7	19		0			9,42	4.25	2	3		0			14,36	9.01	4	5	8,94	4.25	2	3	8,00	4.25	2	3	588	66.7	5.16
Q8BWT1	3-ketoacyl-CoA thiolase, mitochondrial OS=Mus musculus GN=Acaa2 PE=1 SV=3 - [THIM_MOUSE]	6.8	1	2	2	4		0				0				0			7,02	6.8	2	2		0				0			397	41.8	8.09
Q504P4	Heat shock cognate 71 kDa protein OS=Mus musculus GN=Hspa8 PE=1 SV=1 - [Q504P4_MOUSE]	17.86	2	6	8	24		0				0				0			19,87	10.85	5	6	14,90	7.66	4	5	19,04	7.66	4	6	627	68.7	5.52
G3XA10	Heterogeneous nuclear ribonucleoprotein U OS=Mus musculus GN=Hnrnpu PE=1 SV=1 - [G3XA10_MOUSE]	27.24	2	14	14	91	25,90	10.97	6	7	28,41	9.71	5	8	21,78	7.19	5	6	86,00	27.24	14	24	101,80	23.83	11	25	58,64	23.71	11	16	793	86.8	5.92
Q501J6	Probable ATP-dependent RNA helicase DDX17 OS=Mus musculus GN=Ddx17 PE=1 SV=1 - [DDX17_MOUSE]	24.77	2	8	14	98		0				0				0			79,91	21.23	12	25	92,18	21.54	12	29	86,37	19.69	11	26	650	72.4	8.59
P12970	60S ribosomal protein L7a OS=Mus musculus GN=Rpl7a PE=1 SV=2 - [RL7A_MOUSE]	19.92	3	4	4	12	11,07	14.66	3	4		0				0			8,27	15.79	3	3	8,92	10.15	2	3		0			266	30	10.56
P63038	60 kDa heat shock protein, mitochondrial OS=Mus musculus GN=Hspd1 PE=1 SV=1 - [CH60_MOUSE]	14.49	3	5	5	9		0				0			6,63	6.63	2	2	8,09	4.54	2	3		0				0			573	60.9	6.18
Q9CS00	Cactin OS=Mus musculus GN=Cactin PE=1 SV=2 - [CATIN_MOUSE]	8.81	1	5	5	39	23,33	7.64	4	7	19,93	6.87	4	6	16,27	5.57	3	5	8,82	5.7	3	3	9,94	5.7	3	3	6,75	3.76	2	2	772	90.6	9.79
G3UX26	Voltage-dependent anion-selective channel protein 2 (Fragment) OS=Mus musculus GN=Vdac2 PE=1 SV=1 - [G3UX26_MOUSE]	38.52	3	7	7	35	6,86	12.72	2	2	6,81	12.01	2	2	10,38	12.72	3	4	33,01	35.69	6	10	7,97	12.37	2	2	33,71	34.28	6	9	283	30.4	7.58
Q78PY7	Staphylococcal nuclease domain-containing protein 1 OS=Mus musculus GN=Snd1 PE=1 SV=1 - [SND1_MOUSE]	19.01	1	11	11	33	11,38	4.07	3	4	12,84	6.7	4	4		0			33,79	13.74	8	9	20,93	8.02	4	6	16,65	8.79	5	5	910	102	7.43
P62242	40S ribosomal protein S8 OS=Mus musculus GN=Rps8 PE=1 SV=2 - [RS8_MOUSE]	36.06	1	6	6	65	21,26	26.44	4	6	22,17	24.52	4	7	32,07	30.77	5	10	42,38	36.06	6	12	42,21	24.52	4	11	29,47	26.44	4	7	208	24.2	10.32
Q922W5	Pyrroline-5-carboxylate reductase 1, mitochondrial OS=Mus musculus GN=Pycr1 PE=1 SV=1 - [P5CR1_MOUSE]	7.77	2	2	2	2		0				0				0				0				0				0			309	32.4	6.86
O35737	Heterogeneous nuclear ribonucleoprotein H OS=Mus musculus GN=Hnrnph1 PE=1 SV=3 - [HNRH1_MOUSE]	44.1	2	7	12	256	132,02	35.19	9	38	158,54	30.96	8	44	172,96	33.18	9	48	143,16	30.96	8	39	142,60	28.73	7	39	137,00	26.95	7	38	449	49.2	6.3
P70333	Heterogeneous nuclear ribonucleoprotein H2 OS=Mus musculus GN=Hnrnph2 PE=1 SV=1 - [HNRH2_MOUSE]	35.19	1	5	9	156	69,70	24.72	7	20	102,57	30.51	8	30	82,96	22.05	6	23	108,10	30.96	8	32	90,48	28.73	7	26	78,71	19.82	5	20	449	49.2	6.3
Q61656	Probable ATP-dependent RNA helicase DDX5 OS=Mus musculus GN=Ddx5 PE=1 SV=2 - [DDX5_MOUSE]	37.62	3	13	19	169	36,32	16.78	9	12	36,45	14.01	7	11	38,01	15.31	8	13	131,00	31.6	15	41	140,48	33.22	16	45	137,24	32.08	16	42	614	69.2	8.92
P60335	Poly(rC)-binding protein 1 OS=Mus musculus GN=Pcbp1 PE=1 SV=1 - [PCBP1_MOUSE]	40.17	1	8	10	64	35,43	30.06	7	10	33,77	16.57	4	10	33,54	32.58	8	12	29,01	22.19	5	9	40,55	29.78	7	13	26,22	27.81	6	8	356	37.5	7.09
P28659	CUGBP Elav-like family member 1 OS=Mus musculus GN=Celf1 PE=1 SV=2 - [CELF1_MOUSE]	10.08	2	3	4	53	31,95	7.41	3	9	28,09	7.41	3	9	27,59	7.41	3	8	25,41	10.08	4	7	22,61	10.08	4	7	32,51	10.08	4	10	486	52.1	8.46
A0A0G2JGW0	Polypyrimidine tract-binding protein 2 OS=Mus musculus GN=Ptbp2 PE=1 SV=1 - [A0A0G2JGW0_MOUSE]	28.37	2	5	5	22	24,88	19.94	4	9	20,04	28.37	5	7	21,63	23.88	4	6		0				0				0			356	37.8	6.57
D3YWT1	Heterogeneous nuclear ribonucleoprotein H3 OS=Mus musculus GN=Hnrnph3 PE=1 SV=1 - [D3YWT1_MOUSE]	15.71	2	4	4	29	23,30	15.71	4	6		0			16,37	15.71	3	4	39,98	11.48	3	9	16,60	11.48	2	4	25,22	11.48	2	6	331	35.2	6.87
A2AL12	Heterogeneous nuclear ribonucleoprotein A3 OS=Mus musculus GN=Hnrnpa3 PE=1 SV=1 - [A2AL12_MOUSE]	26.42	4	7	7	57	22,02	13.21	4	6	14,87	16.04	4	5	14,75	10.06	2	4	54,65	23.58	6	13	58,58	26.42	7	16	50,01	22.96	6	13	318	34.5	9.1
O35326	Serine/arginine-rich splicing factor 5 OS=Mus musculus GN=Srsf5 PE=1 SV=2 - [SRSF5_MOUSE]	25.65	2	6	7	54	19,69	12.64	3	7	20,86	17.47	4	7	16,57	15.61	4	6	32,52	21.19	5	10		0			11,94	13.01	3	4	269	30.9	11.56
Q3UIX4	Putative uncharacterized protein OS=Mus musculus GN=Srsf11 PE=1 SV=1 - [Q3UIX4_MOUSE]	12.61	4	4	4	40	19,05	9.66	3	5	13,98	7.98	2	4	18,28	5.25	2	5	16,47	9.66	3	5	17,45	7.98	2	5	21,44	7.98	2	6	476	53.1	10.58
Q91YQ5	Dolichyl-diphosphooligosaccharide--protein glycosyltransferase subunit 1 OS=Mus musculus GN=Rpn1 PE=1 SV=1 - [RPN1_MOUSE]	15.3	1	7	7	34	16,47	9.05	4	5	6,56	4.28	2	2	6,19	4.28	2	2	15,98	10.2	5	6	20,40	11.02	5	7	20,59	8.55	4	7	608	68.5	6.46
Q6P4T2	U5 small nuclear ribonucleoprotein 200 kDa helicase OS=Mus musculus GN=Snrnp200 PE=1 SV=1 - [U520_MOUSE]	14.33	1	21	21	56	16,31	3.79	5	5	9,22	2.25	3	3	5,18	1.22	2	2	54,15	9.93	15	18	33,08	5.48	7	9	64,12	10.07	15	19	2136	244.4	6.06
A0A087WPL5	ATP-dependent RNA helicase A OS=Mus musculus GN=Dhx9 PE=1 SV=1 - [A0A087WPL5_MOUSE]	18.87	4	20	20	85	14,93	5.5	5	5	13,67	5.28	5	5	21,51	7.52	7	7	89,50	15.91	16	28	68,96	10.41	11	22	52,30	11.5	12	16	1383	149.5	6.83
A2AW05	FACT complex subunit SSRP1 (Fragment) OS=Mus musculus GN=Ssrp1 PE=1 SV=1 - [A2AW05_MOUSE]	10.43	2	4	4	19	14,90	6.58	3	5	8,95	4.17	2	3	9,37	4.17	2	3	10,27	6.58	3	3	6,58	6.26	2	2		0			623	71.5	6.04
Q99020	Heterogeneous nuclear ribonucleoprotein A/B OS=Mus musculus GN=Hnrnpab PE=1 SV=1 - [ROAA_MOUSE]	30.18	3	7	8	75	14,87	8.42	2	5	24,68	18.6	5	8	24,19	15.79	4	7	67,46	27.37	7	20	53,14	25.96	7	15	67,82	26.67	6	20	285	30.8	7.91
Q8VIJ6	Splicing factor, proline- and glutamine-rich OS=Mus musculus GN=Sfpq PE=1 SV=1 - [SFPQ_MOUSE]	19.17	1	8	8	62	14,75	7.15	3	4	14,71	7.58	3	4	22,33	16.02	6	7	51,98	17.45	7	13	63,88	17.45	7	17	67,66	15.31	6	17	699	75.4	9.44
P0CG49	Polyubiquitin-B OS=Mus musculus GN=Ubb PE=2 SV=1 - [UBB_MOUSE]	44.59	10	3	3	33	14,38	32.79	2	4	6,62	32.79	2	2	11,51	44.59	3	4	20,46	44.59	3	6	21,39	32.79	2	6	19,28	32.79	2	5	305	34.3	7.53
Q9Z110	Delta-1-pyrroline-5-carboxylate synthase OS=Mus musculus GN=Aldh18a1 PE=1 SV=2 - [P5CS_MOUSE]	8.18	1	5	5	18	14,03	5.16	3	5		0			8,40	4.65	3	3		0			8,25	3.52	2	3		0			795	87.2	7.55
A0A0R4J044	Poly(rC)-binding protein 4 OS=Mus musculus GN=Pcbp4 PE=1 SV=1 - [A0A0R4J044_MOUSE]	15.88	3	4	4	14	13,80	15.88	4	4	18,23	15.88	4	6	16,09	9.18	2	4		0				0				0			403	41.4	8.34
P51150	Ras-related protein Rab-7a OS=Mus musculus GN=Rab7a PE=1 SV=2 - [RAB7A_MOUSE]	28.5	1	4	4	26	13,71	19.81	3	4	7,32	13.53	2	3	10,01	13.04	2	3	20,03	28.5	4	6	7,04	13.04	2	2	14,14	13.04	2	5	207	23.5	6.7
Q99K48	Non-POU domain-containing octamer-binding protein OS=Mus musculus GN=Nono PE=1 SV=3 - [NONO_MOUSE]	24.1	1	7	7	51	13,62	13.11	4	4	10,38	7.82	2	3	17,76	11.21	3	5	53,53	17.34	6	17	28,92	15.43	5	11	41,32	20.3	5	11	473	54.5	8.95
P68369	Tubulin alpha-1A chain OS=Mus musculus GN=Tuba1a PE=1 SV=1 - [TBA1A_MOUSE]	30.82	1	3	9	54	13,09	12.42	4	4		0				0				0			20,32	11.53	3	5	33,97	19.73	6	10	451	50.1	5.06
P62889	60S ribosomal protein L30 OS=Mus musculus GN=Rpl30 PE=1 SV=2 - [RL30_MOUSE]	24.35	1	2	2	20	12,56	24.35	2	4		0			6,10	24.35	2	2	15,52	24.35	2	4	12,79	24.35	2	4	11,06	24.35	2	3	115	12.8	9.63
Q9R1J0	Sterol-4-alpha-carboxylate 3-dehydrogenase, decarboxylating OS=Mus musculus GN=Nsdhl PE=1 SV=1 - [NSDHL_MOUSE]	13.54	1	3	3	4	11,78	13.54	3	4		0				0				0				0				0			362	40.7	7.85
Q3U0V1	Far upstream element-binding protein 2 OS=Mus musculus GN=Khsrp PE=1 SV=2 - [FUBP2_MOUSE]	46.52	1	25	26	267	10,91	4.68	3	3	16,95	6.42	4	6	13,35	4.68	3	4	311,12	43.05	23	88	298,25	42.78	23	82	293,37	40.24	22	84	748	76.7	7.33
P67871	Casein kinase II subunit beta OS=Mus musculus GN=Csnk2b PE=1 SV=1 - [CSK2B_MOUSE]	20.47	5	3	3	17	10,79	20.47	3	3	18,68	20.47	3	5	13,60	13.02	2	4	6,26	12.56	2	2		0				0			215	24.9	5.55
P08113	Endoplasmin OS=Mus musculus GN=Hsp90b1 PE=1 SV=2 - [ENPL_MOUSE]	18.95	1	9	10	36	10,54	5.61	3	3	8,59	4.99	3	3	14,51	6.98	4	5	28,98	12.59	7	10	12,91	7.11	4	4	19,57	8.6	4	6	802	92.4	4.82
Q9Z204	Heterogeneous nuclear ribonucleoproteins C1/C2 OS=Mus musculus GN=Hnrnpc PE=1 SV=1 - [HNRPC_MOUSE]	26.2	1	7	7	56	10,54	11.82	3	3	11,86	12.14	3	4	19,90	19.81	5	7	45,34	26.2	7	15	44,03	19.81	5	13	36,27	16.29	4	11	313	34.4	5.05
Q8R5J9	PRA1 family protein 3 OS=Mus musculus GN=Arl6ip5 PE=1 SV=2 - [PRAF3_MOUSE]	15.96	1	2	2	25	10,12	15.96	2	3	10,62	15.96	2	3		0			23,06	15.96	2	6	11,14	15.96	2	3	23,57	15.96	2	7	188	21.5	9.61
F6ZV59	Heterogeneous nuclear ribonucleoprotein D0 (Fragment) OS=Mus musculus GN=Hnrnpd PE=1 SV=1 - [F6ZV59_MOUSE]	29.17	5	3	5	47	9,77	11.11	2	3	14,35	16.67	3	5	12,89	11.11	2	4	35,03	29.17	5	11	25,76	11.11	2	8	42,08	20.37	4	14	216	24.7	9.52
P61021	Ras-related protein Rab-5B OS=Mus musculus GN=Rab5b PE=1 SV=1 - [RAB5B_MOUSE]	19.07	1	1	3	7	9,63	19.07	3	3		0				0			7,61	19.07	3	3		0				0			215	23.7	8.13
P35293	Ras-related protein Rab-18 OS=Mus musculus GN=Rab18 PE=1 SV=2 - [RAB18_MOUSE]	42.23	1	6	6	22	9,37	15.53	2	3	8,22	13.59	2	3		0			14,61	34.95	5	5	5,53	13.11	2	2	19,90	36.89	5	6	206	23	5.36
P06873	Proteinase K precursor (EC 3.4.21.64) (Tritirachium alkaline proteinase) (Endopeptidase K) - Tritirachium album. - [PRTK_TRIAL]	32.55	1	5	5	7	8,86	10.42	2	2	10,05	15.1	2	2	11,95	16.41	3	3		0				0				0			384	40.3	7.08
A1BN54	Alpha actinin 1a OS=Mus musculus GN=Actn1 PE=1 SV=1 - [A1BN54_MOUSE]	11.39	4	6	8	22	8,62	3.95	3	3	10,10	3.95	3	3		0			14,15	5.52	4	5	12,65	5.75	4	4	15,26	5.75	4	5	887	102.7	5.48
Q8C2Q8	ATP synthase subunit gamma OS=Mus musculus GN=Atp5c1 PE=1 SV=1 - [Q8C2Q8_MOUSE]	28.83	6	5	5	14	8,60	7.66	2	3		0			6,04	8.39	2	2	15,09	20.8	3	4		0			16,17	20.44	3	5	274	30.2	8.84
Q9DB73	NADH-cytochrome b5 reductase 1 OS=Mus musculus GN=Cyb5r1 PE=1 SV=1 - [NB5R1_MOUSE]	21.31	1	4	4	6	8,26	15.41	3	3		0				0			11,14	15.41	3	3		0				0			305	34.1	8.87
Q99LC5	Electron transfer flavoprotein subunit alpha, mitochondrial OS=Mus musculus GN=Etfa PE=1 SV=2 - [ETFA_MOUSE]	16.52	1	3	3	4	7,73	11.71	2	2	7,66	10.51	2	2		0				0				0				0			333	35	8.38
A0A1L1SRY4	Uncharacterized protein (Fragment) OS=Mus musculus PE=1 SV=1 - [A0A1L1SRY4_MOUSE]	13.32	2	3	3	9	7,34	9.43	2	2	14,76	13.32	3	4	10,21	9.43	2	3		0				0				0			488	50.1	9.83
Z4YJV4	2-oxoglutarate dehydrogenase, mitochondrial OS=Mus musculus GN=Ogdh PE=1 SV=1 - [Z4YJV4_MOUSE]	8.24	2	6	6	14	7,04	2.45	2	3	5,15	2.36	2	2	12,18	5.99	4	4	8,05	4.02	3	3		0			4,98	2.16	2	2	1019	116	6.98
A2AWT6	Nucleolar transcription factor 1 OS=Mus musculus GN=Ubtf PE=1 SV=1 - [A2AWT6_MOUSE]	5.23	4	4	4	5	6,99	3.99	2	2		0			8,67	3.58	3	3		0				0				0			727	85	5.55
Q5SX49	Profilin OS=Mus musculus GN=Pfn1 PE=1 SV=1 - [Q5SX49_MOUSE]	54.46	2	4	4	14	6,95	27.68	2	2		0				0			15,30	26.79	2	4	13,17	39.29	3	4	14,20	26.79	2	4	112	11.8	4.88
P62315	Small nuclear ribonucleoprotein Sm D1 OS=Mus musculus GN=Snrpd1 PE=1 SV=1 - [SMD1_MOUSE]	54.62	1	5	5	33	6,78	27.73	2	2		0				0			42,26	36.97	4	11	41,31	45.38	4	10	43,18	54.62	4	10	119	13.3	11.56
Q9CZ13	Cytochrome b-c1 complex subunit 1, mitochondrial OS=Mus musculus GN=Uqcrc1 PE=1 SV=2 - [QCR1_MOUSE]	12.29	1	4	4	9	6,74	8.33	2	2	5,55	6.46	2	2		0			7,64	8.33	2	2	7,81	7.92	3	3		0			480	52.8	6.21
Q920Q6	RNA-binding protein Musashi homolog 2 OS=Mus musculus GN=Msi2 PE=1 SV=1 - [MSI2H_MOUSE]	13.29	2	3	3	15	6,72	8.67	2	2	9,73	8.96	2	3		0			7,79	8.67	2	2	11,42	8.96	2	3	17,14	13.29	3	5	346	36.9	8.47
Q8BTU6	Eukaryotic initiation factor 4A-II OS=Mus musculus GN=Eif4a2 PE=1 SV=1 - [Q8BTU6_MOUSE]	10.22	4	3	3	8	6,37	6.35	2	2	11,00	6.35	2	4		0			5,96	6.63	2	2		0				0			362	41.3	5.64
Q9CZN7	Serine hydroxymethyltransferase OS=Mus musculus GN=Shmt2 PE=1 SV=1 - [Q9CZN7_MOUSE]	17.46	1	6	6	18	6,33	6.15	2	2		0				0			10,99	7.34	3	4	12,27	8.93	3	4	8,52	5.95	2	3	504	55.7	8.47
Q14BI5	Myomesin 2 OS=Mus musculus GN=Myom2 PE=1 SV=1 - [Q14BI5_MOUSE]	4.37	1	4	4	6	6,03	1.98	2	2		0				0			5,92	2.26	2	2		0				0			1463	164.6	5.77
Q9WTI7	Unconventional myosin-Ic OS=Mus musculus GN=Myo1c PE=1 SV=2 - [MYO1C_MOUSE]	6.49	1	5	5	9	5,80	2.54	2	2		0				0			8,98	3.01	2	3		0			5,94	2.45	2	2	1063	121.9	9.35
P47962	60S ribosomal protein L5 OS=Mus musculus GN=Rpl5 PE=1 SV=3 - [RL5_MOUSE]	9.76	1	2	2	2	5,70	9.76	2	2		0				0				0				0				0			297	34.4	9.77
A0A0R3P9C8	NADH dehydrogenase [ubiquinone] 1 alpha subcomplex subunit 9, mitochondrial OS=Mus musculus GN=Ndufa9 PE=1 SV=1 - [A0A0R3P9C8_MOUSE]	7.77	2	2	2	4	5,20	7.77	2	2		0				0				0				0				0			373	42.1	9.09
O70503	Very-long-chain 3-oxoacyl-CoA reductase OS=Mus musculus GN=Hsd17b12 PE=1 SV=1 - [DHB12_MOUSE]	9.62	1	2	2	6	5,20	9.62	2	2		0				0			7,29	9.62	2	2		0			6,37	9.62	2	2	312	34.7	9.52
Q9CQA5	Mediator of RNA polymerase II transcription subunit 4 OS=Mus musculus GN=Med4 PE=2 SV=1 - [MED4_MOUSE]	13.7	1	3	3	5	5,12	8.89	2	2		0			8,54	10	2	3		0				0				0			270	29.8	5.05
Q8K2B3	Succinate dehydrogenase [ubiquinone] flavoprotein subunit, mitochondrial OS=Mus musculus GN=Sdha PE=1 SV=1 - [SDHA_MOUSE]	12.35	1	6	6	30	5,03	4.07	2	2	8,95	6.33	3	3	11,79	6.33	3	3	18,10	8.73	4	6	18,07	8.28	4	5	13,03	6.33	3	4	664	72.5	7.37
Q3U7R1	Extended synaptotagmin-1 OS=Mus musculus GN=Esyt1 PE=1 SV=2 - [ESYT1_MOUSE]	8.52	1	7	7	13	4,86	2.47	2	2	8,03	3.48	3	3		0			8,44	3.66	3	3	10,55	3.57	3	3	5,05	2.11	2	2	1092	121.5	5.95
Z4YJF5	Myomesin-1 OS=Mus musculus GN=Myom1 PE=1 SV=1 - [Z4YJF5_MOUSE]	5.74	2	6	6	16	4,40	1.27	2	2	9,02	2.49	3	4	17,71	4.08	4	5		0				0				0			1569	175.4	6.32
A0A0N4SVP8	Predicted pseudogene 5580 OS=Mus musculus GN=Gm5580 PE=3 SV=1 - [A0A0N4SVP8_MOUSE]	5.11	3	2	2	7	4,25	5.11	2	2	5,39	5.11	2	2	8,77	5.11	2	3		0				0				0			411	46.9	7.75
Q5SX40	Myosin-1 OS=Mus musculus GN=Myh1 PE=1 SV=1 - [MYH1_MOUSE]	32.18	1	6	52	706		0			272,32	21.73	32	77	318,95	25.75	39	90	245,27	23.58	37	70	257,58	21.01	32	74		0			1942	223.2	5.76
Q62376	U1 small nuclear ribonucleoprotein 70 kDa OS=Mus musculus GN=Snrnp70 PE=1 SV=2 - [RU17_MOUSE]	39.73	1	14	14	373		0				0				0			416,98	37.95	13	121	467,82	39.73	14	136	414,04	39.73	14	116	448	52	9.94
Q62189	U1 small nuclear ribonucleoprotein A OS=Mus musculus GN=Snrpa PE=1 SV=3 - [SNRPA_MOUSE]	40.77	1	10	10	229		0				0				0			309,59	27.53	6	78	322,79	35.54	8	79	280,52	33.45	8	72	287	31.8	9.8
Q8K4Z5	Splicing factor 3A subunit 1 OS=Mus musculus GN=Sf3a1 PE=1 SV=1 - [SF3A1_MOUSE]	39.06	1	21	21	144		0				0				0			185,49	33.63	18	54	150,19	33.75	18	45	152,94	33.75	18	45	791	88.5	5.22
P62309	Small nuclear ribonucleoprotein G OS=Mus musculus GN=Snrpg PE=1 SV=1 - [RUXG_MOUSE]	17.11	1	2	2	105		0				0							113,48	17.11	2	33	127,13	17.11	2	37	122,67	17.11	2	35	76	8.5	8.88
Q8CFQ9	Fusion, derived from t(1216) malignant liposarcoma (Human) OS=Mus musculus GN=Fus PE=1 SV=1 - [Q8CFQ9_MOUSE]	20.31	2	4	6	77		0				0				0			112,04	20.31	6	28	100,08	20.31	6	23	117,17	13.93	4	26	517	52.6	9.36
P62317	Small nuclear ribonucleoprotein Sm D2 OS=Mus musculus GN=Snrpd2 PE=1 SV=1 - [SMD2_MOUSE]	49.15	1	6	6	56		0				0				0			61,63	40.68	5	17	64,22	33.05	4	17	79,20	49.15	6	22	118	13.5	9.91
P09405	Nucleolin OS=Mus musculus GN=Ncl PE=1 SV=2 - [NUCL_MOUSE]	18.53	1	10	10	55		0			17,64	10.18	5	6	11,27	7.5	4	4	48,68	16.83	9	14	53,46	15.13	8	15	50,22	15.42	8	14	707	76.7	4.75
P62320	Small nuclear ribonucleoprotein Sm D3 OS=Mus musculus GN=Snrpd3 PE=1 SV=1 - [SMD3_MOUSE]	47.62	1	4	4	45		0				0				0			41,66	31.75	3	11	51,73	31.75	3	14	57,35	47.62	4	20	126	13.9	10.32
Q8VE97	Serine/arginine-rich splicing factor 4 OS=Mus musculus GN=Srsf4 PE=2 SV=1 - [SRSF4_MOUSE]	10.63	2	3	5	45		0				0			22,36	10.63	5	8		0				0				0			489	55.9	11.4
P27048	Small nuclear ribonucleoprotein-associated protein B OS=Mus musculus GN=Snrpb PE=1 SV=1 - [RSMB_MOUSE]	16.45	2	5	5	40		0				0				0			51,16	16.45	5	15	48,12	10.39	3	14	38,96	16.02	3	11	231	23.6	10.9
Q9Z130	Heterogeneous nuclear ribonucleoprotein D-like OS=Mus musculus GN=Hnrnpdl PE=1 SV=1 - [HNRDL_MOUSE]	19.93	3	3	5	38		0				0				0			28,48	15.28	4	9	24,65	17.28	4	8	39,85	19.93	5	14	301	33.5	7.31
Q8BQ46	Putative uncharacterized protein OS=Mus musculus GN=Taf15 PE=1 SV=1 - [Q8BQ46_MOUSE]	21.01	1	4	6	35		0				0				0			53,73	19.03	5	12	54,57	21.01	6	14	38,98	19.39	5	9	557	58.6	8.4
Q99PV0	Pre-mRNA-processing-splicing factor 8 OS=Mus musculus GN=Prpf8 PE=1 SV=2 - [PRP8_MOUSE]	10.28	1	17	17	31		0				0				0			46,66	7.71	12	14	20,40	3.08	5	6	33,81	6.21	9	11	2335	273.4	8.84
Q62241	U1 small nuclear ribonucleoprotein C OS=Mus musculus GN=Snrpc PE=1 SV=1 - [RU1C_MOUSE]	18.87	1	2	2	31		0				0							32,87	18.87	2	11	34,38	18.87	2	10	36,57	18.87	2	10	159	17.4	9.67
Q3TUE1	Far upstream element-binding protein 1 OS=Mus musculus GN=Fubp1 PE=1 SV=1 - [Q3TUE1_MOUSE]	23.36	6	10	12	31		0				0				0			32,06	15.58	9	10	33,30	13.24	6	11	31,51	11.06	6	10	642	67.4	7.61
P62305	Small nuclear ribonucleoprotein E OS=Mus musculus GN=Snrpe PE=1 SV=1 - [RUXE_MOUSE]	65.22	1	4	4	30		0				0							35,23	65.22	4	10	40,28	65.22	4	10	34,23	65.22	4	10	92	10.8	9.44
P32067	Lupus La protein homolog OS=Mus musculus GN=Ssb PE=1 SV=1 - [LA_MOUSE]	24.58	2	8	8	28		0			6,58	6.75	2	2	7,00	6.75	2	2	23,48	15.9	5	7	26,28	15.42	5	8	28,76	15.9	5	9	415	47.7	9.77
Q3UGB5	DAZ associated protein 1, isoform CRA_b OS=Mus musculus GN=Dazap1 PE=1 SV=1 - [Q3UGB5_MOUSE]	15.27	2	4	4	26		0				0				0			29,59	15.27	4	9	22,29	15.27	4	7	31,30	15.27	4	10	406	43.1	8.56
Q8VHM5	Heterogeneous nuclear ribonucleoprotein R OS=Mus musculus GN=Hnrnpr PE=1 SV=1 - [Q8VHM5_MOUSE]	18.35	2	7	9	26		0				0				0			36,29	16.77	8	11	22,39	10.44	5	7	25,95	10.28	5	8	632	70.8	8.13
Q5SUT0	RNA-binding protein EWS OS=Mus musculus GN=Ewsr1 PE=1 SV=1 - [Q5SUT0_MOUSE]	13.11	3	5	5	26		0				0				0			36,49	10.68	4	9	39,43	13.11	5	11	23,73	13.11	5	6	618	64.9	9.38
O89086	RNA-binding protein 3 OS=Mus musculus GN=Rbm3 PE=1 SV=1 - [RBM3_MOUSE]	63.4	1	6	6	25		0				0				0			25,07	55.56	5	8	33,80	56.86	5	10	24,83	49.02	4	7	153	16.6	7.5
Q8QZY9	Splicing factor 3B subunit 4 OS=Mus musculus GN=Sf3b4 PE=1 SV=1 - [SF3B4_MOUSE]	23.11	1	5	5	22		0				0				0			31,57	17.45	4	8	25,94	17.69	4	7	28,42	12.03	3	7	424	44.3	8.56
Q8BHD7	Polypyrimidine tract-binding protein 3 OS=Mus musculus GN=Ptbp3 PE=1 SV=1 - [PTBP3_MOUSE]	9.94	3	4	4	21		0			10,16	6.88	3	4	18,47	6.31	3	6		0				0				0			523	56.7	9.13
Q91VM5	RNA binding motif protein, X-linked-like-1 OS=Mus musculus GN=Rbmxl1 PE=1 SV=1 - [RMXL1_MOUSE]	11.08	4	4	4	20		0				0				0			18,80	11.08	4	6	25,05	9.02	3	7	25,78	11.08	4	7	388	42.1	9.99
Q3UEB3	Poly(U)-binding-splicing factor PUF60 OS=Mus musculus GN=Puf60 PE=1 SV=2 - [PUF60_MOUSE]	23.58	1	7	7	19		0				0				0			29,61	21.81	6	8	23,76	11.35	4	8	10,31	9.57	3	3	564	60.2	5.29
F6ZGN3	Unconventional myosin-XVIIIa (Fragment) OS=Mus musculus GN=Myo18a PE=1 SV=2 - [F6ZGN3_MOUSE]	17.17	1	6	6	18		0				0			8,30	4.79	2	3	15,09	9.78	3	5	5,73	6.59	2	2	5,46	6.59	2	2	501	54.3	9.89
Q921W2	Nucleolysin TIAR OS=Mus musculus GN=Tial1 PE=1 SV=1 - [Q921W2_MOUSE]	16.53	5	5	5	17		0				0				0			12,12	6.4	2	4	27,27	13.6	4	9	12,81	9.33	3	4	375	41.5	7.74
Q9D517	1-acyl-sn-glycerol-3-phosphate acyltransferase gamma OS=Mus musculus GN=Agpat3 PE=1 SV=2 - [PLCC_MOUSE]	11.97	1	4	4	16		0			10,51	6.65	2	3		0			13,04	11.97	4	4	14,40	6.65	2	4	11,70	8.24	3	3	376	43.3	8.51
Q9R1C7	Pre-mRNA-processing factor 40 homolog A OS=Mus musculus GN=Prpf40a PE=1 SV=1 - [PR40A_MOUSE]	12.49	2	8	8	16		0				0				0			23,91	9.44	6	7	17,16	6.72	4	5	12,25	4.41	3	4	953	108.4	7.69
O35074	Prostacyclin synthase OS=Mus musculus GN=Ptgis PE=1 SV=1 - [PTGIS_MOUSE]	18.56	2	7	7	16		0			12,61	8.38	3	4		0			20,29	16.37	6	6	11,08	10.58	4	4	6,17	6.19	2	2	501	57	6.73
P61027	Ras-related protein Rab-10 OS=Mus musculus GN=Rab10 PE=1 SV=1 - [RAB10_MOUSE]	20.5	1	2	3	16		0				0			17,40	20.5	3	6		0			16,59	11	2	6	7,15	15	2	2	200	22.5	8.38
Q9D1G1	Ras-related protein Rab-1B OS=Mus musculus GN=Rab1b PE=1 SV=1 - [RAB1B_MOUSE]	41.79	1	3	5	16		0			9,91	19.9	2	2		0			20,89	31.34	4	7	14,05	22.89	3	5		0			201	22.2	5.73
D3YVH4	Splicing factor 1 (Fragment) OS=Mus musculus GN=Sf1 PE=1 SV=1 - [D3YVH4_MOUSE]	12.73	5	2	2	16		0				0				0			18,78	12.73	2	5	20,95	12.73	2	7	15,43	12.73	2	4	267	30.1	8.38
Q5SW88	RAB1A, member RAS oncogene family OS=Mus musculus GN=Rab1a PE=1 SV=1 - [Q5SW88_MOUSE]	39.6	2	3	5	16		0				0				0			23,70	39.6	5	8		0				0			202	22.4	6.21
A0A0G2JG10	Pre-mRNA-splicing factor ATP-dependent RNA helicase DHX15 OS=Mus musculus GN=Dhx15 PE=1 SV=1 - [A0A0G2JG10_MOUSE]	12.66	3	6	6	16		0				0				0			16,81	8.55	4	5	14,44	10.03	5	5	17,42	8.55	4	6	608	68.5	6.8
Q9CX86	Heterogeneous nuclear ribonucleoprotein A0 OS=Mus musculus GN=Hnrnpa0 PE=1 SV=1 - [ROA0_MOUSE]	23.93	1	4	4	15		0				0				0			11,24	11.8	2	3	22,96	23.93	4	6	20,81	11.8	2	6	305	30.5	9.31
Q9CZW4	Long-chain-fatty-acid--CoA ligase 3 OS=Mus musculus GN=Acsl3 PE=1 SV=2 - [ACSL3_MOUSE]	12.22	2	6	6	14		0			5,87	4.44	2	2	6,00	4.86	2	2	14,23	6.81	3	4	13,06	7.92	4	4		0			720	80.4	8.54
P20029	78 kDa glucose-regulated protein OS=Mus musculus GN=Hspa5 PE=1 SV=3 - [GRP78_MOUSE]	8.09	1	2	4	14		0				0				0				0				0				0			655	72.4	5.16
G3UXJ6	Heterogeneous nuclear ribonucleoprotein Q OS=Mus musculus GN=Syncrip PE=1 SV=1 - [G3UXJ6_MOUSE]	17.63	7	4	6	14		0				0				0			21,60	14.73	5	7	12,11	8.48	3	4	9,88	8.93	3	3	448	49.7	7.18
P17182	Alpha-enolase OS=Mus musculus GN=Eno1 PE=1 SV=3 - [ENOA_MOUSE]	17.05	2	4	4	13		0				0				0			11,68	11.98	3	3	9,40	12.67	3	3	15,26	11.98	3	5	434	47.1	6.8
Q922F4	Tubulin beta-6 chain OS=Mus musculus GN=Tubb6 PE=1 SV=1 - [TBB6_MOUSE]	13.2	1	2	4	13		0			9,42	6.04	2	3		0				0				0				0			447	50.1	4.89
P11983	T-complex protein 1 subunit alpha OS=Mus musculus GN=Tcp1 PE=1 SV=3 - [TCPA_MOUSE]	10.61	1	4	4	13		0			6,08	5.22	2	2	8,67	7.91	3	4	12,29	7.91	3	4		0				0			556	60.4	6.16
A2AIM4	Tropomyosin beta chain OS=Mus musculus GN=Tpm2 PE=1 SV=1 - [A2AIM4_MOUSE]	18.31	11	4	4	13		0			5,13	8.1	2	2		0			13,72	18.31	4	4	9,86	10.21	2	3	11,81	14.79	3	4	284	33	4.69
Q99JX7	Nuclear RNA export factor 1 OS=Mus musculus GN=Nxf1 PE=1 SV=3 - [NXF1_MOUSE]	9.71	1	4	4	11		0				0				0			17,70	9.71	4	6	6,70	4.21	2	2	9,25	4.21	2	3	618	70.3	8.73
P27659	60S ribosomal protein L3 OS=Mus musculus GN=Rpl3 PE=1 SV=3 - [RL3_MOUSE]	11.66	1	4	4	11		0				0				0			9,03	8.19	2	3	11,97	11.66	3	4		0			403	46.1	10.21
Q9JIK5	Nucleolar RNA helicase 2 OS=Mus musculus GN=Ddx21 PE=1 SV=3 - [DDX21_MOUSE]	9.99	1	6	6	10		0			7,49	3.88	2	2	7,11	2.47	2	3	18,82	8.81	5	5		0				0			851	93.5	9.11
Q9DB77	Cytochrome b-c1 complex subunit 2, mitochondrial OS=Mus musculus GN=Uqcrc2 PE=1 SV=1 - [QCR2_MOUSE]	17.44	1	5	5	10		0			8,80	11.48	3	3	7,56	5.96	2	2	9,87	7.51	2	3		0			6,82	7.51	2	2	453	48.2	9.25
A2AJ72	Far upstream element (FUSE)-binding protein 3 OS=Mus musculus GN=Fubp3 PE=1 SV=1 - [A2AJ72_MOUSE]	11.25	3	4	6	10		0				0				0			9,97	6.68	4	4	8,91	6.5	3	3	9,13	3.69	2	3	569	61.4	8.28
A2AQA9	Nebulin OS=Mus musculus GN=Neb PE=1 SV=1 - [A2AQA9_MOUSE]	1.36	2	5	5	10		0				0				0				0			6,48	0.81	2	2		0			6909	800.1	9.09
Q8C2Q3	RNA-binding protein 14 OS=Mus musculus GN=Rbm14 PE=1 SV=1 - [RBM14_MOUSE]	6.13	2	3	3	9		0				0				0			8,62	4.63	2	2	11,66	6.13	3	4	11,53	3.89	2	3	669	69.4	9.67
P02663	Alpha-S2-casein precursor [Contains: Casocidin-1 (Casocidin-I)] - Bos taurus (Bovine). - [CAS2_BOVIN]	18.47	1	3	3	9		0				0			6,10	14.86	2	2	9,32	18.47	3	3		0				0			222	26	8.43
G3UZ34	116 kDa U5 small nuclear ribonucleoprotein component OS=Mus musculus GN=Eftud2 PE=1 SV=1 - [G3UZ34_MOUSE]	9.77	3	6	7	9		0				0				0			7,57	3.22	2	2	8,41	4.26	3	3	9,19	4.05	3	3	962	108.3	5.02
A0A140T8L5	Uncharacterized protein OS=Mus musculus GN=Rps2-ps6 PE=3 SV=1 - [A0A140T8L5_MOUSE]	22.17	8	4	4	9		0				0				0			13,26	17.19	3	4	6,04	10.86	2	2	10,53	12.22	2	3	221	24.2	9.79
Q9R0X4	Acyl-coenzyme A thioesterase 9, mitochondrial OS=Mus musculus GN=Acot9 PE=1 SV=1 - [ACOT9_MOUSE]	10.02	1	3	3	8		0			6,05	6.15	2	2		0			8,19	6.83	2	3		0			8,95	10.02	3	3	439	50.5	8.59
Q99JY0	Trifunctional enzyme subunit beta, mitochondrial OS=Mus musculus GN=Hadhb PE=1 SV=1 - [ECHB_MOUSE]	10.53	1	4	4	8		0			5,71	4.84	2	2		0			4,67	4.42	2	2	12,44	8.21	3	4		0			475	51.4	9.38
P10853	Histone H2B type 1-F/J/L OS=Mus musculus GN=Hist1h2bf PE=1 SV=2 - [H2B1F_MOUSE]	19.05	9	2	2	8		0				0				0				0				0			30,34	19.05	2	8	126	13.9	10.32
Q00PI9	Heterogeneous nuclear ribonucleoprotein U-like protein 2 OS=Mus musculus GN=Hnrnpul2 PE=1 SV=2 - [HNRL2_MOUSE]	5.23	1	3	3	8		0				0				0			10,17	5.23	3	3	7,06	3.22	2	2	10,36	3.22	2	3	745	84.9	4.89
Q921M3	Splicing factor 3B subunit 3 OS=Mus musculus GN=Sf3b3 PE=1 SV=1 - [SF3B3_MOUSE]	6.24	1	5	5	8		0				0				0			5,52	2.63	2	2	7,73	2.3	2	3	9,20	2.3	2	3	1217	135.5	5.26
Q99MR6	Serrate RNA effector molecule homolog OS=Mus musculus GN=Srrt PE=1 SV=1 - [SRRT_MOUSE]	10.51	3	6	6	8		0				0				0			20,88	9.26	5	6	6,37	2.74	2	2		0			875	100.4	5.97
G5E866	Splicing factor 3B subunit 1 OS=Mus musculus GN=Sf3b1 PE=1 SV=1 - [G5E866_MOUSE]	9.36	2	8	8	8		0				0				0			7,76	3.22	3	3		0			16,78	6.13	5	5	1304	145.7	7.09
Q07417	Short-chain specific acyl-CoA dehydrogenase, mitochondrial OS=Mus musculus GN=Acads PE=1 SV=2 - [ACADS_MOUSE]	6.07	1	2	2	7		0				0			6,17	6.07	2	2	9,35	6.07	2	3		0				0			412	44.9	8.47
Q91VR5	ATP-dependent RNA helicase DDX1 OS=Mus musculus GN=Ddx1 PE=1 SV=1 - [DDX1_MOUSE]	8.65	1	4	4	7		0			5,62	4.59	2	2		0			8,52	5.41	2	2		0			10,99	6.08	3	3	740	82.4	7.21
Q810A7	ATP-dependent RNA helicase DDX42 OS=Mus musculus GN=Ddx42 PE=1 SV=3 - [DDX42_MOUSE]	5.17	1	4	4	7		0				0				0			12,92	5.17	4	5		0			4,86	2.58	2	2	929	101.9	6.98
P29341	Polyadenylate-binding protein 1 OS=Mus musculus GN=Pabpc1 PE=1 SV=2 - [PABP1_MOUSE]	6.92	7	3	3	7		0				0				0			12,84	4.25	2	4	12,46	5.19	2	3		0			636	70.6	9.5
P62267	40S ribosomal protein S23 OS=Mus musculus GN=Rps23 PE=1 SV=3 - [RS23_MOUSE]	26.57	1	2	2	7		0				0				0				0			9,86	26.57	2	3	12,63	26.57	2	4	143	15.8	10.49
Q9JMD0	BUB3-interacting and GLEBS motif-containing protein ZNF207 OS=Mus musculus GN=Znf207 PE=1 SV=1 - [ZN207_MOUSE]	5.25	1	2	2	7		0				0				0				0			8,25	5.25	2	3	13,36	5.25	2	4	495	52.8	9.1
P63101	14-3-3 protein zeta/delta OS=Mus musculus GN=Ywhaz PE=1 SV=1 - [1433Z_MOUSE]	16.73	1	2	3	6		0				0				0				0			9,56	16.73	3	3		0			245	27.8	4.79
Q9CR62	Mitochondrial 2-oxoglutarate/malate carrier protein OS=Mus musculus GN=Slc25a11 PE=1 SV=3 - [M2OM_MOUSE]	15.92	2	3	3	6		0				0				0			10,24	15.92	3	3		0				0			314	34.1	9.94
Q02257	Junction plakoglobin OS=Mus musculus GN=Jup PE=1 SV=3 - [PLAK_MOUSE]	7.11	1	4	4	6		0			5,24	3.76	2	2		0				0				0				0			745	81.7	6.14
Q9CQD1	Ras-related protein Rab-5A OS=Mus musculus GN=Rab5a PE=1 SV=1 - [RAB5A_MOUSE]	19.07	1	1	3	6		0			7,17	13.95	2	2		0				0				0				0			215	23.6	8.15
P47911	60S ribosomal protein L6 OS=Mus musculus GN=Rpl6 PE=1 SV=3 - [RL6_MOUSE]	13.85	2	3	3	6		0				0			5,69	10.81	2	2	4,83	8.78	2	2		0				0			296	33.5	10.7
P62849	40S ribosomal protein S24 OS=Mus musculus GN=Rps24 PE=1 SV=1 - [RS24_MOUSE]	20.3	1	2	2	6		0			5,63	20.3	2	2		0			5,11	20.3	2	2	6,03	20.3	2	2		0			133	15.4	10.78
Q8BGH2	Sorting and assembly machinery component 50 homolog OS=Mus musculus GN=Samm50 PE=1 SV=1 - [SAM50_MOUSE]	5.12	1	2	2	6		0				0				0			9,05	5.12	2	3		0			9,14	5.12	2	3	469	51.8	6.8
Q8VDM6	Heterogeneous nuclear ribonucleoprotein U-like protein 1 OS=Mus musculus GN=Hnrnpul1 PE=1 SV=1 - [HNRL1_MOUSE]	5.59	1	3	3	5		0				0				0			8,17	3.84	2	2	11,35	5.59	3	3		0			859	95.9	6.58
Q8BP71	RNA binding protein fox-1 homolog 2 OS=Mus musculus GN=Rbfox2 PE=1 SV=2 - [RFOX2_MOUSE]	11.14	1	3	3	5		0				0				0				0				0			15,93	11.14	3	5	449	47.3	6.55
B2RY56	RNA-binding protein 25 OS=Mus musculus GN=Rbm25 PE=1 SV=2 - [RBM25_MOUSE]	6.09	1	3	3	5		0				0				0			8,66	6.09	3	3	5,87	4.42	2	2		0			838	99.5	6.32
G3X9Q1	Integrin alpha 7 OS=Mus musculus GN=Itga7 PE=1 SV=1 - [G3X9Q1_MOUSE]	4.84	2	4	4	5		0				0				0			8,32	3.61	3	3		0			6,84	2.29	2	2	1136	124.5	5.74
Q91X76	5'-nucleotidase domain containing 2 OS=Mus musculus GN=Nt5dc2 PE=1 SV=1 - [Q91X76_MOUSE]	12.31	1	3	3	5		0				0			6,33	6.41	2	2		0			9,93	12.31	3	3		0			390	46	8.28
F6XJA1	Myelin expression factor 2 (Fragment) OS=Mus musculus GN=Myef2 PE=1 SV=1 - [F6XJA1_MOUSE]	5.38	5	2	2	5		0				0				0				0			4,93	5.38	2	2	8,97	5.38	2	3	446	48	9.26
D6RET6	G patch domain-containing protein 1 OS=Mus musculus GN=Gpatch1 PE=1 SV=1 - [D6RET6_MOUSE]	4.19	2	3	3	5		0				0			8,70	4.19	3	3		0				0				0			883	97.8	6.8
Q64133	Amine oxidase [flavin-containing] A OS=Mus musculus GN=Maoa PE=1 SV=3 - [AOFA_MOUSE]	11.98	1	4	4	4		0			5,28	6.46	2	2		0			5,53	5.51	2	2		0				0			526	59.6	7.81
P35564	Calnexin OS=Mus musculus GN=Canx PE=1 SV=1 - [CALX_MOUSE]	6.26	1	3	3	4		0				0				0			10,85	6.26	3	4		0				0			591	67.2	4.64
Q8BH59	Calcium-binding mitochondrial carrier protein Aralar1 OS=Mus musculus GN=Slc25a12 PE=1 SV=1 - [CMC1_MOUSE]	8.71	1	3	3	4		0				0				0				0			7,03	5.17	2	2	7,01	5.47	2	2	677	74.5	8.25
P26443	Glutamate dehydrogenase 1, mitochondrial OS=Mus musculus GN=Glud1 PE=1 SV=1 - [DHE3_MOUSE]	5.38	1	3	3	4		0				0				0				0			5,91	3.94	2	2		0			558	61.3	8
P84228	Histone H3.2 OS=Mus musculus GN=Hist1h3b PE=1 SV=2 - [H32_MOUSE]	30.15	1	2	2	4		0				0				0				0			20,90	30.15	2	4		0			136	15.4	11.27
Q921F4	Heterogeneous nuclear ribonucleoprotein L-like OS=Mus musculus GN=Hnrnpll PE=1 SV=3 - [HNRLL_MOUSE]	7.78	1	3	3	4		0			6,19	4.91	2	2		0				0			6,41	5.08	2	2		0			591	64.1	5.85
Q3UMR5	Calcium uniporter protein, mitochondrial OS=Mus musculus GN=Mcu PE=1 SV=2 - [MCU_MOUSE]	8.86	1	2	2	4		0				0			6,88	8.86	2	2		0				0			4,47	8.86	2	2	350	39.7	8.56
Q6ZQI3	Malectin OS=Mus musculus GN=Mlec PE=1 SV=2 - [MLEC_MOUSE]	14.09	1	3	3	4		0				0				0			12,74	14.09	3	4		0				0			291	32.3	6.05
P35486	Pyruvate dehydrogenase E1 component subunit alpha, somatic form, mitochondrial OS=Mus musculus GN=Pdha1 PE=1 SV=1 - [ODPA_MOUSE]	11.03	1	3	3	4		0				0				0			11,73	11.03	3	4		0				0			390	43.2	8.19
Q99KG3	RNA-binding protein 10 OS=Mus musculus GN=Rbm10 PE=1 SV=1 - [RBM10_MOUSE]	4.3	1	3	3	4		0				0				0			5,59	2.8	2	2	5,60	3.12	2	2		0			930	103.4	5.92
P35979	60S ribosomal protein L12 OS=Mus musculus GN=Rpl12 PE=1 SV=2 - [RL12_MOUSE]	28.48	1	3	3	4		0				0				0			13,57	28.48	3	4		0				0			165	17.8	9.42
P14206	40S ribosomal protein SA OS=Mus musculus GN=Rpsa PE=1 SV=4 - [RSSA_MOUSE]	20	1	3	3	4		0				0				0			5,48	10.85	2	2	7,24	14.92	2	2		0			295	32.8	4.87
Q5SQB0	Nucleophosmin OS=Mus musculus GN=Npm1 PE=1 SV=1 - [Q5SQB0_MOUSE]	13.26	2	2	2	4		0				0				0				0			12,20	13.26	2	4		0			264	29.5	4.59
A0A0R4J083	Long-chain-specific acyl-CoA dehydrogenase, mitochondrial OS=Mus musculus GN=Acadl PE=1 SV=1 - [A0A0R4J083_MOUSE]	5.81	2	2	2	4		0			6,50	5.81	2	2		0				0				0			7,35	5.81	2	2	430	47.9	8.15
Q9DBR0	A-kinase anchor protein 8 OS=Mus musculus GN=Akap8 PE=1 SV=1 - [AKAP8_MOUSE]	3.64	1	2	2	3		0				0				0			8,83	3.64	2	3		0				0			687	76.2	5.14
Q61136	Serine/threonine-protein kinase PRP4 homolog OS=Mus musculus GN=Prpf4b PE=1 SV=3 - [PRP4B_MOUSE]	2.38	1	2	2	3		0			10,04	2.38	2	3		0				0				0				0			1007	116.9	10.23
D3YXK2	Scaffold attachment factor B1 OS=Mus musculus GN=Safb PE=1 SV=2 - [SAFB1_MOUSE]	2.77	2	2	2	3		0				0				0			10,77	2.77	2	3		0				0			937	105	5.35
P80317	T-complex protein 1 subunit zeta OS=Mus musculus GN=Cct6a PE=1 SV=3 - [TCPZ_MOUSE]	9.6	1	3	3	3		0				0				0			9,42	9.6	3	3		0				0			531	58	7.08
Q01853	Transitional endoplasmic reticulum ATPase OS=Mus musculus GN=Vcp PE=1 SV=4 - [TERA_MOUSE]	5.33	1	3	3	3		0				0				0			8,71	5.33	3	3		0				0			806	89.3	5.26
Q52KR6	Acin1 protein OS=Mus musculus GN=Acin1 PE=1 SV=1 - [Q52KR6_MOUSE]	5.25	5	2	2	3		0				0			7,70	5.25	2	3		0				0				0			552	64	8.63
Q5SZT7	NKAP-like protein OS=Mus musculus GN=Nkapl PE=1 SV=1 - [NKAPL_MOUSE]	5.06	2	2	2	3		0				0				0				0				0				0			395	44.9	9.76
Q6P5B5	Fragile X mental retardation syndrome-related protein 2 OS=Mus musculus GN=Fxr2 PE=1 SV=1 - [Q6P5B5_MOUSE]	8.61	1	3	3	3		0				0				0			8,98	8.61	3	3		0				0			674	74.2	6.23
E9PWG4	Myosin light chain 1/3, skeletal muscle isoform OS=Mus musculus GN=Myl1 PE=1 SV=1 - [E9PWG4_MOUSE]	19.88	2	3	3	3		0				0				0			8,59	19.88	3	3		0				0			161	17.7	4.64
A2AFQ9	Gem-associated protein 5 OS=Mus musculus GN=Gemin5 PE=1 SV=1 - [A2AFQ9_MOUSE]	2.47	1	3	3	3		0				0				0			8,06	2.47	3	3		0				0			1501	166.4	6.71
F6SVV1	Uncharacterized protein OS=Mus musculus GN=Gm9493 PE=4 SV=1 - [F6SVV1_MOUSE]	11.98	2	2	2	3		0				0				0				0				0				0			192	21.9	10.02
A0A140T8K8	60S ribosomal protein L13 OS=Mus musculus GN=Rpl13-ps3 PE=3 SV=1 - [A0A140T8K8_MOUSE]	10.14	2	2	2	3		0				0				0				0				0			8,66	10.14	2	3	207	24	11.49
A0A140LIM5	Mitotic checkpoint protein BUB3 OS=Mus musculus GN=Bub3 PE=1 SV=1 - [A0A140LIM5_MOUSE]	17.39	4	2	2	3		0				0							5,19	17.39	2	3		0				0			184	20.8	6.38
P10852	4F2 cell-surface antigen heavy chain OS=Mus musculus GN=Slc3a2 PE=1 SV=1 - [4F2_MOUSE]	5.13	1	2	2	2		0				0				0			5,95	5.13	2	2		0				0			526	58.3	5.91
Q8K009	Mitochondrial 10-formyltetrahydrofolate dehydrogenase OS=Mus musculus GN=Aldh1l2 PE=1 SV=2 - [AL1L2_MOUSE]	3.79	1	2	2	2		0				0				0				0			7,56	3.79	2	2		0			923	101.5	6.29
P61205	ADP-ribosylation factor 3 OS=Mus musculus GN=Arf3 PE=2 SV=2 - [ARF3_MOUSE]	13.26	2	2	2	2		0				0				0			7,35	13.26	2	2		0				0			181	20.6	7.43
Q06185	ATP synthase subunit e, mitochondrial OS=Mus musculus GN=Atp5i PE=1 SV=2 - [ATP5I_MOUSE]	35.21	1	2	2	2		0				0			6,45	35.21	2	2						0				0			71	8.2	9.35
Q9CZU6	Citrate synthase, mitochondrial OS=Mus musculus GN=Cs PE=1 SV=1 - [CISY_MOUSE]	8.41	2	2	2	2		0				0				0				0			7,18	8.41	2	2		0			464	51.7	8.57
Q9WUM4	Coronin-1C OS=Mus musculus GN=Coro1c PE=1 SV=2 - [COR1C_MOUSE]	7.59	1	2	2	2		0				0				0			6,93	7.59	2	2		0				0			474	53.1	7.08
Q9D0M3	Cytochrome c1, heme protein, mitochondrial OS=Mus musculus GN=Cyc1 PE=1 SV=1 - [CY1_MOUSE]	11.08	1	2	2	2		0				0				0			4,97	11.08	2	2		0				0			325	35.3	9.16
Q9CQ62	2,4-dienoyl-CoA reductase, mitochondrial OS=Mus musculus GN=Decr1 PE=1 SV=1 - [DECR_MOUSE]	6.27	1	2	2	2		0				0				0				0			4,97	6.27	2	2		0			335	36.2	8.95
P51660	Peroxisomal multifunctional enzyme type 2 OS=Mus musculus GN=Hsd17b4 PE=1 SV=3 - [DHB4_MOUSE]	3.67	1	2	2	2		0				0				0			6,00	3.67	2	2		0				0			735	79.4	8.57
Q6ZWX6	Eukaryotic translation initiation factor 2 subunit 1 OS=Mus musculus GN=Eif2s1 PE=1 SV=3 - [IF2A_MOUSE]	7.94	1	2	2	2		0				0				0				0				0			6,64	7.94	2	2	315	36.1	5.08
Q9Z0N1	Eukaryotic translation initiation factor 2 subunit 3, X-linked OS=Mus musculus GN=Eif2s3x PE=1 SV=2 - [IF2G_MOUSE]	5.51	2	2	2	2		0				0				0			5,98	5.51	2	2		0				0			472	51	8.4
P16045	Galectin-1 OS=Mus musculus GN=Lgals1 PE=1 SV=3 - [LEG1_MOUSE]	20.74	1	2	2	2		0				0				0			5,64	20.74	2	2		0				0			135	14.9	5.49
Q9ERG0	LIM domain and actin-binding protein 1 OS=Mus musculus GN=Lima1 PE=1 SV=3 - [LIMA1_MOUSE]	3.98	1	2	2	2		0				0				0			5,34	3.98	2	2		0				0			753	84	6.6
O35682	Myeloid-associated differentiation marker OS=Mus musculus GN=Myadm PE=1 SV=2 - [MYADM_MOUSE]	10	1	2	2	2		0				0				0			6,79	10	2	2		0				0			320	35.3	8.31
Q91VD9	NADH-ubiquinone oxidoreductase 75 kDa subunit, mitochondrial OS=Mus musculus GN=Ndufs1 PE=1 SV=2 - [NDUS1_MOUSE]	4.81	1	2	2	2		0				0				0				0				0			5,85	4.81	2	2	727	79.7	5.72
O35691	Pinin OS=Mus musculus GN=Pnn PE=1 SV=4 - [PININ_MOUSE]	3.03	2	2	2	2		0			5,51	3.03	2	2		0				0				0				0			725	82.4	7.01
P17742	Peptidyl-prolyl cis-trans isomerase A OS=Mus musculus GN=Ppia PE=1 SV=2 - [PPIA_MOUSE]	10.98	1	2	2	2		0				0				0			5,79	10.98	2	2		0				0			164	18	7.9
Q9CXG3	Peptidyl-prolyl cis-trans isomerase-like 4 OS=Mus musculus GN=Ppil4 PE=1 SV=2 - [PPIL4_MOUSE]	6.1	1	2	2	2		0				0				0			5,38	6.1	2	2		0				0			492	57.2	6.11
Q91YR7	Pre-mRNA-processing factor 6 OS=Mus musculus GN=Prpf6 PE=1 SV=1 - [PRP6_MOUSE]	2.76	1	2	2	2		0				0				0			5,08	2.76	2	2		0				0			941	106.7	8.09
P14869	60S acidic ribosomal protein P0 OS=Mus musculus GN=Rplp0 PE=1 SV=3 - [RLA0_MOUSE]	6.94	1	2	2	2		0				0				0				0				0				0			317	34.2	6.25
P62264	40S ribosomal protein S14 OS=Mus musculus GN=Rps14 PE=1 SV=3 - [RS14_MOUSE]	22.52	1	2	2	2		0				0				0				0				0				0			151	16.3	10.05
Q7TQ48	Sarcalumenin OS=Mus musculus GN=Srl PE=1 SV=1 - [SRCA_MOUSE]	3.3	1	2	2	2		0				0				0				0			5,50	3.3	2	2		0			910	99.1	4.46
Q9Z1Z0	General vesicular transport factor p115 OS=Mus musculus GN=Uso1 PE=1 SV=2 - [USO1_MOUSE]	2.71	1	2	2	2		0				0				0			4,66	2.71	2	2		0				0			959	106.9	4.93
Q7TSH6	SR-related CTD-associated factor 4 OS=Mus musculus GN=Scaf4 PE=1 SV=1 - [Q7TSH6_MOUSE]	2.45	2	2	2	2		0				0				0			5,54	2.45	2	2		0				0			1183	129	9.64
D3YZX3	Guanine nucleotide-binding protein G(I)/G(S)/G(T) subunit beta-2 OS=Mus musculus GN=Gnb2 PE=1 SV=1 - [D3YZX3_MOUSE]	11.82	3	2	2	2		0				0				0				0			5,39	11.82	2	2		0			296	32.4	6.15
Q3UGI5	Putative uncharacterized protein OS=Mus musculus GN=Rp9 PE=1 SV=1 - [Q3UGI5_MOUSE]	19.23	2	2	2	2		0				0			6,47	19.23	2	2		0				0				0			156	18.7	9.23
A0A0A0MQG2	Spectrin beta chain, non-erythrocytic 1 (Fragment) OS=Mus musculus GN=Sptbn1 PE=1 SV=1 - [A0A0A0MQG2_MOUSE]	1.34	2	2	2	2		0				0				0			6,28	1.34	2	2		0				0			2092	244.1	5.44
K3W4M2	Ryanodine receptor 1 OS=Mus musculus GN=Ryr1 PE=1 SV=1 - [K3W4M2_MOUSE]	0.52	3	2	2	2		0				0				0			5,22	0.52	2	2		0				0			5033	564.5	5.27
D3YWX2	YLP motif-containing protein 1 OS=Mus musculus GN=Ylpm1 PE=1 SV=2 - [D3YWX2_MOUSE]	1.17	1	2	2	2		0				0				0			4,56	1.17	2	2		0				0			2139	240.9	6.68
F6SQH7	Polymerase delta-interacting protein 2 (Fragment) OS=Mus musculus GN=Poldip2 PE=1 SV=1 - [F6SQH7_MOUSE]	8.45	2	2	2	2		0			6,29	8.45	2	2		0				0				0				0			284	32.6	7.91
A2AU62	RNA-binding protein Raly (Fragment) OS=Mus musculus GN=Raly PE=1 SV=1 - [A2AU62_MOUSE]	11.07	2	2	2	2		0				0				0				0			7,49	11.07	2	2		0			298	31.7	9.39
E9PZM7	SR-related CTD-associated factor 11 OS=Mus musculus GN=Scaf11 PE=1 SV=1 - [E9PZM7_MOUSE]	1.85	1	2	2	2		0				0				0			5,57	1.85	2	2		0				0			1456	162	6.77
E9QAZ2	Ribosomal protein L15 OS=Mus musculus GN=Gm10020 PE=3 SV=1 - [E9QAZ2_MOUSE]	10.29	2	2	2	2		0				0				0				0			7,23	10.29	2	2		0			204	24.1	11.58
E9Q390	Myoferlin OS=Mus musculus GN=Myof PE=1 SV=2 - [E9Q390_MOUSE]	1.22	2	2	2	2		0				0				0			5,12	1.22	2	2		0				0			2048	233.2	6.23
A0A140LHS4	Protein arginine N-methyltransferase 1 (Fragment) OS=Mus musculus GN=Prmt1 PE=1 SV=1 - [A0A140LHS4_MOUSE]	15.21	4	2	2	2		0				0				0				0				0			6,74	15.21	2	2	217	24.7	6.15
A0A0U1RQ61	Pentatricopeptide repeat domain-containing protein 3, mitochondrial OS=Mus musculus GN=Ptcd3 PE=1 SV=1 - [A0A0U1RQ61_MOUSE]	16.2	2	2	2	2		0				0			8,62	16.2	2	2		0				0				0			284	31.6	5.3
A0A0H2UH27	Fragile X mental retardation syndrome-related protein 1 OS=Mus musculus GN=Fxr1 PE=1 SV=1 - [A0A0H2UH27_MOUSE]	6.83	3	2	2	2		0				0			7,15	6.83	2	2		0				0				0			454	51	7.27
A0A1D5RME4	60S ribosomal protein L18a (Fragment) OS=Mus musculus GN=Rpl18a PE=1 SV=1 - [A0A1D5RME4_MOUSE]	21.95	4	2	2	2		0				0				0				0				0			5,94	21.95	2	2	123	14.4	10.61

## Sheet: Filtered
		pCharme	U1	pCharme Rep1				pCharme Rep2				pCharme Rep3				U1 Rep1				U1 Rep2				U1 Rep3
Accession	Description	Average score pCharme	Average score U1	Score A2	Coverage A2	# Peptides A2	# PSM A2	Score B2	Coverage B2	# Peptides B2	# PSM B2	Score C2	Coverage C2	# Peptides C2	# PSM C2	Score G2	Coverage G2	# Peptides G2	# PSM G2	Score H2	Coverage H2	# Peptides H2	# PSM H2	Score I2	Coverage I2	# Peptides I2	# PSM I2	# AAs	MW [kDa]	calc. pI
Q8BGJ5	MCG13402, isoform CRA_a OS=Mus musculus GN=Ptbp1 PE=1 SV=1 - [Q8BGJ5_MOUSE]	273.099	50.9148	258.566	38.37	11	66	273.545	38.37	11	69	287.184	41.59	13	73	64.6496	19.66	6	16	51.7093	19.47	5	14	36.3857	17.39	6	11	529	56.8564	9.17334
Q8K310	Matrin-3 OS=Mus musculus GN=Matr3 PE=1 SV=1 - [MATR3_MOUSE]	165.04	35.4202	166.948	28.96	16	44	151.873	28.84	15	42	176.298	24.7	15	50	48.8019	12.88	7	13	27.9576	8.39	4	8	29.5012	10.52	5	8	846	94.5718	6.25244
Q61990	Poly(rC)-binding protein 2 OS=Mus musculus GN=Pcbp2 PE=1 SV=1 - [PCBP2_MOUSE]	57.1222	19.6477	57.5134	35.64	9	16	57.9338	33.43	8	17	55.9194	35.64	9	17	20.9977	21.82	5	7	28.8028	24.86	6	10	9.14258	8.01	2	3	362	38.1974	6.78564
A0A0G2JGW0	Polypyrimidine tract-binding protein 2 OS=Mus musculus GN=Ptbp2 PE=1 SV=1 - [A0A0G2JGW0_MOUSE]	22.1847	0	24.8848	19.94	4	9	20.0443	28.37	5	7	21.6251	23.88	4	6	0	0			0	0				0			356	37.8445	6.56592
B1B0C7	Basement membrane-specific heparan sulfate proteoglycan core protein OS=Mus musculus GN=Hspg2 PE=1 SV=1 - [B1B0C7_MOUSE]	16.6606	0	25.5473	2.17	6	7	10.8341	1.07	3	3	13.6004	1.3	5	5	0	0			0	0				0			4375	468.725	6.48096
A0A0R4J044	Poly(rC)-binding protein 4 OS=Mus musculus GN=Pcbp4 PE=1 SV=1 - [A0A0R4J044_MOUSE]	16.0418	0	13.8044	15.88	4	4	18.2329	15.88	4	6	16.0881	9.18	2	4	0	0			0	0				0			403	41.3547	8.33838
Q4FK66	Pre-mRNA-splicing factor 38A OS=Mus musculus GN=Prpf38a PE=1 SV=1 - [PR38A_MOUSE]	14.1009	0	12.3759	11.54	3	4	15.155	14.42	5	5	14.7718	8.97	2	5	0	0			0	0				0			312	37.4134	10.0083
A0A1L1SRY4	Uncharacterized protein (Fragment) OS=Mus musculus PE=1 SV=1 - [A0A1L1SRY4_MOUSE]	10.7716	0	7.34438	9.43	2	2	14.7558	13.32	3	4	10.2147	9.43	2	3	0	0			0	0				0			488	50.1059	9.83252
Z4YJF5	Myomesin-1 OS=Mus musculus GN=Myom1 PE=1 SV=1 - [Z4YJF5_MOUSE]	10.3799	0	4.40145	1.27	2	2	9.02371	2.49	3	4	17.7147	4.08	4	5	0	0			0	0				0			1569	175.371	6.31592
Q62376	U1 small nuclear ribonucleoprotein 70 kDa OS=Mus musculus GN=Snrnp70 PE=1 SV=2 - [RU17_MOUSE]	0	432.943	0	0			0	0			0	0			416.977	37.95	13	121	467.817	39.73	14	136	414.035	39.73	14	116	448	51.9609	9.93506
Q62189	U1 small nuclear ribonucleoprotein A OS=Mus musculus GN=Snrpa PE=1 SV=3 - [SNRPA_MOUSE]	0	304.299	0	0			0	0			0	0			309.59	27.53	6	78	322.788	35.54	8	79	280.518	33.45	8	72	287	31.8145	9.80322
Q8K4Z5	Splicing factor 3A subunit 1 OS=Mus musculus GN=Sf3a1 PE=1 SV=1 - [SF3A1_MOUSE]	0	162.872	0	0			0	0			0	0			185.487	33.63	18	54	150.186	33.75	18	45	152.943	33.75	18	45	791	88.4894	5.22412
P62309	Small nuclear ribonucleoprotein G OS=Mus musculus GN=Snrpg PE=1 SV=1 - [RUXG_MOUSE]	0	121.093	0	0			0	0			0				113.48	17.11	2	33	127.134	17.11	2	37	122.665	17.11	2	35	76	8.49043	8.88037
P62317	Small nuclear ribonucleoprotein Sm D2 OS=Mus musculus GN=Snrpd2 PE=1 SV=1 - [SMD2_MOUSE]	0	68.3509	0	0			0	0			0	0			61.6309	40.68	5	17	64.2192	33.05	4	17	79.2027	49.15	6	22	118	13.5182	9.90576
Q6P4T2	U5 small nuclear ribonucleoprotein 200 kDa helicase OS=Mus musculus GN=Snrnp200 PE=1 SV=1 - [U520_MOUSE]	10.2368	50.4484	16.3112	3.79	5	5	9.21961	2.25	3	3	5.17957	1.22	2	2	54.1456	9.93	15	18	33.0763	5.48	7	9	64.1234	10.07	15	19	2136	244.392	6.06201
P62320	Small nuclear ribonucleoprotein Sm D3 OS=Mus musculus GN=Snrpd3 PE=1 SV=1 - [SMD3_MOUSE]	0	50.2439	0	0			0	0			0	0			41.6583	31.75	3	11	51.7268	31.75	3	14	57.3466	47.62	4	20	126	13.9073	10.3159
Q62241	U1 small nuclear ribonucleoprotein C OS=Mus musculus GN=Snrpc PE=1 SV=1 - [RU1C_MOUSE]	0	34.6071	0	0			0	0			0				32.8697	18.87	2	11	34.3768	18.87	2	10	36.5749	18.87	2	10	159	17.3512	9.67139
